# Supplementary material for: Mass Spectrometric and Glycan Microarray–Based Characterization of the Filarial Nematode Brugia malayi Glycome Reveals Anionic and Zwitterionic Glycan Antigens
Source: Mol Cell Proteomics. 2022 Jan 20;21(5):100201. doi: 10.1016/j.mcpro.2022.100201 (PMC9046957; doi:10.1016/j.mcpro.2022.100201)
Supplement: Supplemental Table S1 [file mmc1.xlsx]

## Sheet: Table S1
Enzyme Name	Enzyme source	Provider	Product number1	Amount2	Reaction buffer	Additional reagent
α1-2,3 Mannosidase	Xanthomonas manihotis, recombinant expressed in Escherichia coli	New England Biolabs	P0729	64U	GlycoBuffer 1	BSA (0.1ug/mL)
α1-6 Mannosidase	Xanthomonas manihotis, recombinant expressed in Escherichia coli	New England Biolabs	P0727	80U	GlycoBuffer 1	BSA (0.1ug/mL)
α1-2,3,6 Mannosidase (or JBM)	Jack Bean, recombinant expressed in Pichia pastoris	New England Biolabs	P0768	80U	GlycoBuffer 4	Zinc (2mM Zn2+)
α1-3,4,6 Galactosidase	Green coffee bean, recombinant expressed in Escherichia coli	New England Biolabs	P0747	16U	GlycoBuffer 1	BSA (0.1ug/mL)
α1-3,6 Galactosidase	Xanthomonas manihotis, recombinant expressed in Escherichia coli	New England Biolabs	P0731	16U	GlycoBuffer 1	BSA (0.1ug/mL)
β1-4 Galactosidase S	Streptococcus pneumoniae, recombinant expressed in Escherichia coli	New England Biolabs	P0745	16U	GlycoBuffer 1	-
β-N-Acetylglucosaminidase S	Streptococcus pneumoniae, recombinant expressed in E. coli	New England Biolabs	P0744	8U	GlycoBuffer 1	-
β-N-Acetylhexosaminidasef	Streptomyces plicatus, recombinant expressed in Escherichia coli	New England Biolabs	P0721	10U	GlycoBuffer 1	-
β-glucuronidase	Helix pomatia, crude solution	Sigma-Aldrich	G7017	35U	50mM NaAc	-
1 Enzyme provider catalog number
2 Unit values are based on the provider definition
U = Units
Glycobuffer 1 = 5 mM CaCl2, 50 mM sodium acetate (pH 5.5 @ 25°C)
Glycobuffer 4 = 50 mM sodium acetate (pH 4.5 @ 25°C)
