# Supplementary material for: Mass Spectrometric and Glycan Microarray–Based Characterization of the Filarial Nematode Brugia malayi Glycome Reveals Anionic and Zwitterionic Glycan Antigens
Source: Mol Cell Proteomics. 2022 Jan 20;21(5):100201. doi: 10.1016/j.mcpro.2022.100201 (PMC9046957; doi:10.1016/j.mcpro.2022.100201)
Supplement: Supplemental Table S2 [file mmc2.xlsx]

## Sheet: Table S2
Table S2.A - Information on B. malayi infected human donors
	Donor ID number	Microfilaremia1
		Mfs/mL
Set 1	#321	1696
	#340	-2
	#401	1
	#464	755
	#466	6
Set 2	AM103	950
	AM113	5
	AM134	150
	AM151	290
	AM154	15
1 Blood microfilaremia was estimated by filtration (Nuclepore) of a 1 mL nighttime sample of venous blood. Blood collection for parasitologic examination took place between 20·00 h and 23·00 h, in accordance with the periodicity of the MF in this area. See ref #47, Sartono, E. et al. Reversal in microfilarial density and T cell responses in human lymphatic filariasis.
For Set #1, plasma from blood sampling from April 1990 was used in our study, and thus, microfilariaemia observed at this time-point is presented here. See ref #47, Sartono, E. et al. Reversal in microfilarial density and T cell responses in human lymphatic filariasis.
For Set #2, blood sampling was carried out on two occasions, 3 months apart, before treatment with DEC. The mean of the two counts is presented. Details of the experimental procedure have been reported in Kurniawan, A. et al. Differential expression of IgE and IgG4 specific antibody responses in asymptomatic and chronic human filariasis. J. Immunol. 150, 3941–50 (ref #48).
2Data not available (no sampling done) for this individual for the particular time-point (April 1990) used in our study. However, in the original study, this individual was microfilariaemic in the follow-up samplings from July and November 1990.
Table S2.B - Information on B. malayi infected rhesus macaques
Animal ID number	* MFs visualized at 5 wpi	# 5 wpi MFs/ml	* MFs visualized at 12 wpi	# 12 wpi MFs/ml	* Mfs visualized at 15 wpi	# 15 wpi MFs / ml	Lymph flow at 16 wpi		* Knott Test (night blood)
									# Mf count (day blood)
255	No	0	Yes	0	Yes	105	Impaired		wpi = weeks post-infection
256	No	0	Yes	5	Yes	10	Impaired
262	No	0	Yes	0	Yes	25	Impaired
265	No	0	Yes	5	Yes	435	Impaired
