# Supplementary material for: Mass Spectrometric and Glycan Microarray–Based Characterization of the Filarial Nematode Brugia malayi Glycome Reveals Anionic and Zwitterionic Glycan Antigens
Source: Mol Cell Proteomics. 2022 Jan 20;21(5):100201. doi: 10.1016/j.mcpro.2022.100201 (PMC9046957; doi:10.1016/j.mcpro.2022.100201)
Supplement: Supplemental Table S3 [file mmc3.xlsx]

## Sheet: A - N-glycans
N-GP number1	Theoretical m/z2	Composition3	HF treatment				Exoglycosidase digestions					MALDI-TOF-MS/MS9	Most probable structural assignment10	Identified in the following life-stages
			Product composition4	Exp. m/z of product5	Exp. Δm/z6	In Figure7	Glycosidase8	Product composition4	Exp. m/z of product5	Exp. Δm/z6	In Figure7
N-GP1	868.32	H2N2	ns			-	α-1-2,3,6 Mannosidase	H1N2	-	-	-	-		Females, Mfs, L3s
N-GP2	1014.38	F1H2N2	ns			Fig S2.A	α-1-2,3,6 Mannosidase	F1H1N2	852.308	161.88	Fig S2.B	-		Females, Males, Mfs, L3s
N-GP3	1030.37	H3N2	ns			Fig S2.A	α-1-2,3,6 Mannosidase	H1N2	-	-	Fig 2.B	-		Females, Males, Mfs, L3s
N-GP4	1176.43	F1H3N2	ns			Fig S2.A	α-1-2,3,6 Mannosidase	F1H1N2	852.308	323.903	Fig S2.A Fig S2.B	-		Females, Males, Mfs, L3s
N-GP5	1192.43	H4N2	ns			Fig S2.A	α-1-2,3,6 Mannosidase	H1N2	-	-	Fig S2.D	-		Females, Males, Mfs, L3s
N-GP6	1195.43	H3N2PC1	H3N2	1030.1	166.136	-	α-1-2,3,6 Mannosidase	H2N2PC1	1033.39	162.093	Fig 2.B	Fig 2.A		Females, Mfs, L3s
N-GP7	1233.45	H3N3	ns			-	β-N-acetylglucosaminidase	H3N2	1030.36	202.969	Fig S2.B	-		Females, Males, Mfs, L3s
N-GP8	1341.49	F1H3N2PC1	F1H3N2	1176.12	165.18	-	α-1-2,3,6 Mannosidase	F1H2N2PC1	1178.56	162.929	Fig S2.B	Fig S2.K		Females, Mfs, L3s
N-GP9	1354.48	H5N2	ns			Fig S2.A	α-1-2,3,6 Mannosidase	H1N2	-	-	Fig S2.B	-		Females, Males, Mfs, L3s
N-GP10	1379.51	F1H3N3	ns			Fig S2.A	β-N-acetylglucosaminidase	F1H3N2	1176.19 1176.42 1176.49	202.96 202.93 202.94	Fig S2.A Fig S2.B Fig S2.C	-		Females, Males, Mfs, L3s
N-GP11	1382.51	F1H2N3PC1	F1H2N3	1217.17	165.082	-	ns				-	Fig S2.L		Females, Mfs
N-GP12	1398.51	H3N3PC1	H3N3	1233.13	165.14	-	ns or PARTIAL β-N-acetylglucosaminidase	H3N3PC1 H3N2PC1	ns ns 1195.36	- - 203.069	Fig S2.A Fig S2.B Fig S2.G	Fig 2.A		Females, Males, Mfs, L3s
N-GP13	1436.53	H3N4	ns			Fig S2.A	β-N-acetylglucosaminidase	H3N2	1030.25	406.218	Fig S2.F	-		Females, Males, Mfs, L3s
N-GP14	1516.53	H6N2	ns			Fig S2.A	α-1-2,3,6 Mannosidase	H1N2	-	-	Fig S2.B	-		Females, Males, Mfs, L3s
N-GP15	1525.54	F2H3N3	F1H3N3	-	-	-	ns				-	-		Females, Mfs
N-GP16	1544.57	F1H3N3PC1	F1H3N3PC1	1544.381 1544.379	165.225 164.925	Fig S2.A Fig S2.I	β-N-acetylglucosaminidase	F1H3N2PC1	1341.4	203.07	Fig S2.G	Fig 2.A		Females, Males, Mfs, L3s
N-GP17	1582.59	F1H3N4	ns			Fig S2.A	β-N-acetylglucosaminidase	F1H3N2	1176.19 1176.42 1176.49 1176.38	406.20 405.97 406.15 406.12	Fig S2.A Fig S2.B Fig S2.C Fig S2.G	-		Females, Males, Mfs, L3s
N-GP18	1601.59	H3N4PC1	H3N4	1436.15	165.133	-	β-N-acetylglucosaminidase	H3N2PC1	1195.37	406.281	Fig S2.E	-		Females, Males, Mfs, L3s
N-GP19	1612.56	H3N4A1	ns			-	β-glucuronidase	H3N4	1436.42	176.048	Fig 3.B	Fig 2.C
N-GP20	1639.61	H3N5	ns			Fig S2.A	β-N-acetylglucosaminidase	H3N2	1030.32	609.186	Fig S2.G	-		Females, Males, Mfs, L3s
N-GP21	1678.58	H7N2	ns			-	α-1-2,3,6 Mannosidase	H7N2	-	-	Fig S2.B	-		Females, Males, Mfs, L3s
N-GP22	1690.62	F2H3N3PC1	ns			Fig S2.A	ns				-	-		Females, Mfs
N-GP23	1728.65	F2H3N4	F1H3N4	1582.19	146.161	-	ns				Fig S2.H	Fig S2.M		Females, Males, L3s
N-GP24	1747.65	F1H3N4PC1	F1H3N4	1582.187 1582.492	165.236 164.935	Fig S2.A Fig S2.I	β-N-acetylglucosaminidase	F1H3N2PC1	1341.4	406.107	Fig S2.H	-		Females, Males, Mfs, L3s
N-GP25	1777.62	H3N4A1PC1	H3N4A1	1612.15	165.153	-	β-glucuronidase	H3N4A1PC1	-	-	-	Fig 3A
N-GP26	1785.67	F1H3N5	ns			Fig S2.A	β-N-acetylglucosaminidase	F1H3N2	1176.192 1176.423 1176.361	609.261 609.030 609.191	Fig S2.A Fig S2.B Fig S2.G	-		Females, Males, Mfs, L3s
N-GP27	1804.67	H3N5PC1	H3N5	1639.29	165.045	Fig S2.A	β-N-acetylglucosaminidase	H3N5PC1	1195.427 1195.361	609.013 609.182	Fig S2.A Fig S2.B Fig S2.G	-		Females, Males, Mfs, L3s
N-GP28	1840.64	H8N2	ns			Fig S2.A	α-1-2,3,6 Mannosidase	H1N2	-	-	Fig S2.B	-		Females, Males, Mfs, L3s
N-GP29	1842.69	H3N6	ns			Fig S2.A	β-N-acetylglucosaminidase; β-N-acetylhexosaminidase	H3N2 H3N5	1030.33 1639.75	812.42 203.00	Fig S2.E	-		Females, Mfs, L3s
N-GP30	1893.7	F2H3N4PC1	F1H3N4	1582.19	311.288	Fig S2.A	ns				Fig S2.A Fig S2.B Fig S2.H	Fig S2.N		Females, Males, Mfs, L3s
N-GP31	1912.7	F1H3N4PC2	F1H3N4	1582.49	329.975	Fig S2.I	ns				Fig S2.I	-		Females, Males, Mfs, L3s
N-GP32	1932.73	F2H3N5	F1H3N5	1785.22	146.176	-	β-N-acetylglucosaminidase	F2H3N4	1728.52	204.046	Fig S2.H	Fig S2.O		Females, Males, Mfs
N-GP33	1950.72	F1H3N5PC1	F1H3N5	1785.22	165.252	Fig S2.A	β-N-acetylglucosaminidase	F1H3N5PC1	1341.49 1341.40	608.99 609.17	Fig S2.B Fig S2.H	-		Females, Males, Mfs, L3s
N-GP34	1988.75	F1H3N6	ns			Fig S2.A	β-N-acetylglucosaminidase	F1H3N2	1176.42	811.987	Fig S2.A	Fig S2.P		Females, Males, Mfs
N-GP35	2002.69	H9N2	ns			Fig S2.A Fig S2.I	α-1-2,3,6 Mannosidase	H1N2	-	-	Fig S2.B	-		Females, Males, Mfs, L3s
N-GP36	2058.76	F2H3N4PC2	F1H3N4	1582.19 1582.54	476.04 476.02	Fig S2.A Fig S2.I	ns				Fig S2.A Fig S2.B Fig S2.I	-		Females, Mfs
N-GP37	2096.78	F2H3N5PC1	F1H3N5	1785.22	311.017	-	ns				-	-		Females, Males, Mfs, L3s
N-GP38	2115.78	F1H3N5PC2	F1H3N5	1785.22 1785.56	330.30 329.96	Fig S2.A Fig S2.I	ns				Fig S2.A Fig S2.B Fig S2.I	-		Females, Males, Mfs, L3s
N-GP39	2134.81	F2H3N6	F1H3N6	1988.26	146.148	-	β-N-acetylglucosaminidase	F2H3N4	1728.67	405.735	-	-		Females, Males, Mfs
N-GP40	2164.48	H10N2	ns			-	α-1-2,3,6 Mannosidase	H1N2	-	-	-	-		Females, Males, Mfs, L3s
N-GP41	2261.84	F2H3N5PC2	F1H3N5	1785.56	477.014	Fig S2.I	ns				Fig S2.I	-		Females, Mfs, L3s
N-GP42	2280.84	F1H3N5PC3	F1H3N5	1785.56	496.028	Fig S2.I	ns				Fig S2.I	-		Females, Males, Mfs, L3s
N-GP43	2299.86	F2H3N6PC1	F1H3N6	1988.26	311.076	-	ns				-	Fig S2.Q		Females, Males, Mfs
N-GP44	2318.86	F1H3N6PC2	F1H3N6	1988.62	330.978	Fig S2.I	ns				Fig S2.I	-		Females, Males, Mfs, L3s
N-GP45	2337.89	F2H3N7	F1H3N7	2191.28	2337.37	-	β-N-acetylglucosaminidase	F2H3N4	1728.67	608.841	-	-		Females, Males, Mfs
N-GP46	2451.77	H3N9	ns			Fig S2.A	β-N-acetylglucosaminidase	H3N2	1030.36	1421.47	-	-		Females, Mfs
N-GP47	2483.92	F1H3N6PC3	F1H3N6	1988.62	496.04	Fig S2.I	ns				Fig S2.I	-		Females, Males, Mfs
			ns = not sensitive to treatment				ns = not sensitive to treatment
Theoretical m/z corresponding to the experimental m/z measured by MALDI-TOF-MS (see Tab B) are listed above. This table gather all the sources of information (namely HF treatment, exoglycosidase digestions and MS/MS) cross-referenced to characterized the N-glycans synthesized by the filarial nematode B. malayi and draw the assignment presented in column N ("Most probable structural assignment")
1N-GP number = a “glycopeak” number was associated to each m/z for which a GSL glycan structure could be assigned and confirmed using listed glycan sequencing procedure
2Theoretical m/z = theoretical monoisotopic mass in negative-ion mode (m/z [M-H]-) with 2-AA as terminal end modification
3Compositions were initially deduced using the glycopeakfinder tool of Glycoworkbench™ and literature data. They were further confirmed using glycan sequencing (exoglycosidase digetsions and MS/MS analysis).
H = hexose, N = N-acetylhexosamine, F = fucose, PC = phosphorylcholine, A = glucuronic acid
4Product compositions indicate monosaccharide removal resulting from the applied treatment by comparison with native/untreated composition in column B
5Exp. m/z of product = observed (experimental) m/z ratio of treated glycans obtained after application of HF or glycosidases
When the digestion have not actually been performed, its putative effect is filled in the composition column and rest of the columns are filled with dashes.
6Exp. Δm/z = mass difference between the native ion from the undigested control and the product ion resulting from treatment/digestion. Experimental Δm/z correspond to the following theoretical shifts (or multiple of those values):
Loss of	Hexose	HexNAc	Fucose	Hexuronic acid	PC
Th. Δm/z	162.053	203.079	146.058	176.032	165.055
7Figures in which experimental data are shown (Fig n = main figures, Figure Sn = supplementary figures). Cells are filled with a dash = data not shown in this manuscript.
8Exoglycosidases used for glycan sequencing are listed in Table S1
9MALDI-TOF-MS/MS spectra in negative ion mode of the m/z, when available
10Proposed structures are drawn using the CFG nomenclature (see symbol key below)

## Sheet:  B - MALDI Raw Data
B. malayi N-glycans of various life-stages - MALDI-TOF-MS raw data
Corresponding spectra can be seen in Figure S1.A to C
m/z = experimental monoisotopic masses in negative-ion mode (m/z [M-H]-)
S/N = signal-to-noise ratio
Res. = resolution
Intens. = peak intensity
N-GP = N-glycan glycopeak number (cf. sheet A)
Accuracy = mass accuracy in parts per million (ppm)
Th. m/z = Theoretical monoisotopic masses in negative-ion mode (m/z [M-H]-)
St. Dev. = Standard deviation of the 3 biological replicates
Adult worms (mixed-sex)
Worms (mixed-sex)									Worms (mixed-sex) biological replicate #1									Worms (mixed-sex) biological replicate #2
m/z	S/N	Res.	Intens.	Area	N-GP	Accuracy (ppm)	Th. m/z		m/z	S/N	Res.	Intens.	Area	N-GP	Accuracy (ppm)	Th. m/z		m/z	S/N	Res.	Intens.	Area	N-GP	Accuracy (ppm)	Th. m/z
908.434	5	4640	73.9	15.9					941.134	7	4561	1601	667					868.011	2	4875	89.5	21.4	N-GP1	356.498
948.351	10	4032	153	38.7					991.145	21	4117	4998	2273					948.229	5	4977	290	62.4
974.446	4	4249	53.9	13.9					1014.43	2	3239	527	211	N-GP2	-52.8839	1014.38		974.327	2	5751	142	29
1030.37	10	4742	147	34.9	N-GP3	3.17115	1030.37		1030.42	8	4935	1791	724	N-GP3	-43.412	1030.37		1014.25	2	2708	91.5	26.8	N-GP2	128.522
1072.43	4	5273	61.9	13.9					1110.42	8	4618	1291	670					1030.27	17	5750	956	171	N-GP3	98.292
1110.31	8	4706	129	33.9					1169.53	20	5182	2852	1388					1110.26	5	5666	235	46.1
1176.36	24	5267	380	92.1	N-GP4	58.8053	1176.43		1176.47	42	5273	5918	2872	N-GP4	-36.4001	1176.43		1176.31	30	6185	1408	261	N-GP4	104.714
1192.37	5	4537	84.6	25.4	N-GP5	51.2351	1192.43		1192.5	7	4340	897	568	N-GP5	-64.4939	1192.43		1192.32	6	5852	279	61.7	N-GP5	90.6561
1233.36	7	5437	114	29.3	N-GP7	77.5444	1233.45		1233.5	7	5107	877	501	N-GP7	-37.5842	1233.45		1233.33	9	6243	400	81.4	N-GP7	100.249
1272.31	15	5003	248	68.2					1245.55	33	4971	4209	2405					1245.34	5	5829	198	43.7
1341.39	3	4666	44.5	14.2	N-GP8	72.0566	1341.49		1272.47	12	5049	1410	842					1272.3	6	5962	257	56.3
1354.34	65	5803	1053	262	N-GP9	9.9616	1354.48		1341.57	2	4148	427	143	N-GP8	-64.3602	1341.49		1341.36	4	5884	145	36.1	N-GP8	92.1869
1379.39	17	5572	272	73.8	N-GP10	8.95679	1379.51		1354.52	43	5448	4544	2743	N-GP9	-32.547	1354.48		1354.34	48	6668	1878	371	N-GP9	102.57
1398.38	5	4140	78.0	26.6	N-GP12	93.0505	1398.51		1379.56	11	5018	2542	739	N-GP10	-35.8456	1379.51		1379.37	21	6576	822	171	N-GP10	99.7183
1434.31	8	5128	124	37.9					1381.57	4	4836	820	261					1382.37	3	6357	103	23.7	N-GP11	102.147
1436.37	5	5433	73.1	21.1	N-GP13	116.274	1436.53		1398.58	3	4021	543	199	N-GP12	-54.2551	1398.51		1398.37	7	6184	252	62.5	N-GP12	102.348
1456.49	6	6041	91.3	23.5					1400.61	8	5075	760	541					1434.33	3	5829	119	28.9
1472.51	6	5832	93.5	25.8					1434.57	3	3905	718	271					1436.38	4	6047	134	37.4	N-GP13	102.349
1511.55	3	5353	52.8	18.0					1436.59	2	4247	455	154	N-GP13	-22.1604	1436.53		1456.5	4	6712	159	35.2
1516.37	18	6108	290	78.2	N-GP14	109.299	1516.53		1472.72	6	5788	545	350					1472.51	5	6872	187	40.2
1544.41	9	6144	137	38.7	N-GP16	101.028	1544.57		1476.65	12	5142	1020	752					1476.47	3	5104	92.2	27
1582.43	13	5808	193	55.8	N-GP17	102.325	1582.59		1497.82	9	5031	729	563					1495.52	3	6455	94.5	24.1
1596.34	5	6139	68.8	21.1					1511.73	2	4560	324	121					1511.54	4	6295	142	36.4
1601.42	2	5008	27.1	9.44	N-GP18	104.59	1601.59		1516.58	11	5342	938	734	N-GP14	-31.8231	1516.53		1514.57	5	6671	166	41
1612.39	2	5031	34.6	12.5	N-GP19	109.837	1612.56		1525.77	1	3957	251	103	N-GP15	-132.748	1525.54		1516.37	15	6742	538	126	N-GP14	104.023
1621.53	2	5337	34.1	11.7					1529.81	3	4728	492	172					1525.48	1	4236	39.5	13	N-GP15	55.3645
1678.38	13	6461	196	56.8	N-GP21	122.476	1678.58		1544.63	10	5396	752	585	N-GP16	-38.8259	1544.57		1544.4	15	6955	517	116	N-GP16	107.504
1690.54	5	5930	73.1	21.6	N-GP22	49.6512	1690.62		1582.64	15	5652	1090	851	N-GP17	-32.9062	1582.59		1582.43	17	6829	542	130	N-GP17	102.325
1695.39	4	4394	53.6	22.1					1596.63	3	4121	471	194					1596.4	3	6241	113	30.1
1728.5	2	5195	28.1	10.6	N-GP23	85.5251	1728.65		1601.67	1	4001	224	95.6	N-GP18	-39.3416	1601.59		1601.42	3	5856	87.5	27.1	N-GP18	103.965
1747.47	4	6031	55.9	17.8	N-GP24	100.947	1747.65		1612.69	2	3917	295	122	N-GP19	-50.2649	1612.56		1612.42	3	5915	97.6	32.4	N-GP19	88.1286
1758.42	2	4213	31.8	14.7					1621.88	3	4676	527	194					1621.55	4	7120	142	31.8
1777.53	2	4356	24.8	9.99	N-GP25	50.3959	1777.62		1639.71	1	4181	173	69.2	N-GP20	-76.2079	1639.61		1639.45	2	6651	46.5	13.1	N-GP20	97.2185
1785.5	2	6184	23.5	8.27	N-GP26	92.5755	1785.67		1658.88	8	6694	496	341					1670.5	2	3522	61.8	28.3
1788.57	3	6111	35.7	12.4					1672.79	3	3844	398	183					1678.41	14	7237	445	104	N-GP21	102.216
1804.49	2	5107	28.5	10.2	N-GP27	98.568	1804.67		1678.63	13	5809	775	670	N-GP21	-30.0475	1678.58		1690.59	6	7001	183	46.1	N-GP22	20.6658
1832.4	3	4491	36.8	15.4					1690.87	7	4045	431	542	N-GP22	-147.89	1690.62		1706.62	2	5173	54.5	19
1840.42	15	6903	207	60.5	N-GP28	117.573	1840.64		1728.74	2	4986	334	130	N-GP23	-52.1594	1728.65		1728.49	3	6111	100	31.4	N-GP23	91.8896
1842.43	7	6626	89.4	28.9	N-GP29	140.986	1842.69		1739.9	2	4805	222	85.3					1732.52	3	5159	94.2	32.8
1860.43	3	6113	39.7	14.6					1747.7	6	5870	351	333	N-GP24	-32.9569	1747.65		1739.59	3	7136	96.3	23.7
1893.5	2	6288	31.3	11.2	N-GP30	106.316	1893.7		1758.72	2	3984	309	136					1747.46	7	7161	212	53.8	N-GP24	104.381
1898.43	5	6227	60.2	21.5					1777.83	2	3998	265	125	N-GP25	-117.795	1777.62		1756.62	5	7290	131	30
1950.51	2	5530	25.5	9.01	N-GP33	109.086	1950.72		1785.82	2	4719	271	106	N-GP26	-86.6301	1785.67		1774.66	4	6741	124	39
1994.4	3	4763	36.1	16.3					1804.78	1	4672	186	71.5	N-GP27	-62.6864	1804.67		1777.54	3	5244	72.5	23.5	N-GP25	44.2073
2002.47	21	7231	250	75.3	N-GP35	111.966	2002.69		1840.69	9	5793	1047	357	N-GP28	-30.7576	1840.64		1785.53	3	6449	76	21.3	N-GP26	79.6929
2063.47	3	5925	35.0	16.7					1842.72	4	5430	449	164	N-GP29	-15.8692	1842.69		1788.58	3	6485	81.9	25.4
2082.49	2	7960	17.2	5.62					1893.78	7	5721	308	341	N-GP30	-41.0238	1893.7		1804.5	2	5953	66.1	21.8	N-GP27	90.8088
2105.74	2	6172	20.7	7.58					1912.79	2	4287	168	70.1	N-GP31	-43.9773	1912.7		1829.65	2	6814	65.6	18
2160.8	3	6679	34.7	12.7					1931.85	1	4665	118	48.7	N-GP32	-62.0118	1932.73		1840.46	19	7496	514	121	N-GP28	96.924
2164.55	2	5594	19.5	7.40	N-GP40	106.144	2164.48		1950.81	3	5341	285	109	N-GP33	-43.1751	1950.72		1842.46	8	7536	207	52.3	N-GP29	122.53
2209.55	2	5707	19.5	8.48					1988.89	1	5067	113	56	N-GP34	-72.0671	1988.75		1860.49	2	4539	64.8	23.9
2266.57	2	5384	23.2	11.6					2002.76	35	6226	1270	1350	N-GP35	-34.8479	2002.69		1893.51	5	7227	130	37.6	N-GP30	101.563
2318.46	5	7115	56.8	21.5	N-GP44	171.504	2318.86		2096.91	2	5317	153	55.1	N-GP37	-61.0024	2096.78		1913.51	3	7110	74.8	23.7	N-GP31	90.1879
2450.69	2	5274	22.1	11.4					2104.97	2	4958	133	56.1					1931.55	2	7766	49.8	15.2	N-GP32	90.1879
									2115.99	2	4361	149	67.2	N-GP38	-98.652	2115.78		1950.53	5	7288	125	35.1	N-GP33	99.8568
									2134.99	1	4699	93.5	36.8	N-GP39	-84.977	2134.81		1988.62	2	6582	38.6	10.5	N-GP34	63.6956
									2156.81	2	5502	119	47.5					2002.5	30	7882	734	186	N-GP35	93.9864
									2161.12	4	6047	273	112					2096.55	3	5254	53.9	22.1	N-GP37	109.075
									2164.87	3	4291	199	110	N-GP40	-59.1114	2164.48		2105.72	3	7532	72.4	23.2
									2209.89	2	3657	114	58.7					2111.78	6	8171	138	39
									2261	1	5800	67.3	28					2115.67	4	6119	78.7	30.1	N-GP38	53.5308
									2266.19	3	5586	191	83.1					2134.64	2	6483	45.7	15	N-GP39	77.5658
									2281.07	1	4765	91.9	45.2	N-GP42	-101.824	2280.84		2138.7	3	7156	72.4	26.8
									2318.89	3	5158	157	82.9	N-GP44	-13.961	2318.86		2160.85	6	8095	120	33.4
									2452.34	2	5088	97.8	57.3	N-GP46	-167.646	2451.77		2164.57	3	7279	64.2	24.1	N-GP40	95.5174
									2484.07	1	5777	51.4	23.4	N-GP47	-60.7449	2483.92		2209.54	2	6053	39.5	18.5
																		2260.77	1	9257	19.4	4.66	N-GP41	12.6268
																		2265.78	3	7482	56.4	20
																		2280.68	3	5783	47.7	18.8	N-GP42	69.1606
																		2300.6	1	4830	21.7	10.1	N-GP43	92.7317
																		2318.57	4	7388	65	22.8	N-GP44	123.622
																		2336.85	2	7897	40.2	12.4
																		2451.89	3	9157	56.9	17.6	N-GP46	15.8552
																		2483.7	2	7291	26.9	8.47	N-GP47	87.4123
Microfilariae
Microfilariae									Microfilariae (biological replicate #1)									Microfilariae (biological replicate #2)
m/z	S/N	Res.	Intens.	Area	N-GP	Accuracy (ppm)	Th. m/z		m/z	S/N	Res.	Intens.	Area	N-GP	Accuracy (ppm)	Th. m/z		m/z	S/N	Res.	Intens.	Area	N-GP	Accuracy (ppm)	Th. m/z
829.115	6	4614	259	90.6					868.32	6	4175	1171	257	N-GP1	0.511363	868.32		868.324	7	5283	455	78.9	N-GP1	-4.09521	868.32
868.368	21	5372	882	255	N-GP1	-54.7648	868.32		908.419	2	4194	419	105					990.079	4	5388	226	60.6
908.388	9	6045	372	100					941.135	2	5125	411	92.5					998.067	2	4902	97.5	26.6
948.301	53	5396	2337	785					974.477	10	5313	1760	346					1014.38	13	5671	693	124	N-GP2	-2.60964	1014.38
974.398	11	5842	488	152					1014.38	21	4686	3768	839	N-GP2	-5.56709	1014.38		1030.38	40	5786	2091	366	N-GP3	-1.68147	1030.37
1014.31	52	5924	2340	783	N-GP2	66.4025	1014.38		1030.38	22	4567	3891	895	N-GP3	-3.6225	1030.37		1176.42	74	6240	3080	573	N-GP4	7.80015	1176.43
1030.3	118	5977	5352	1818	N-GP3	74.0247	1030.37		1040.5	4	5276	787	176					1192.41	29	6276	1165	216	N-GP5	10.1398	1192.43
1086.36	7	6106	313	113					1060.53	5	5167	940	216					1217.46	3	6101	124	25.5
1110.26	39	5871	1819	727					1078.5	4	4676	694	175					1233.44	18	6409	707	135	N-GP7	10.2478	1233.45
1176.28	207	6240	9479	3862	N-GP4	128.521	1176.43		1086.51	3	4770	577	148					1341.53	1	4413	45.8	12.7	N-GP8	-29.3278	1341.49
1192.27	48	5611	2569	580	N-GP5	128.403	1192.43		1096.53	3	5053	521	132					1354.46	142	6569	4934	984	N-GP9	16.9177	1354.48
1233.28	31	6101	1398	640	N-GP7	137.552	1233.45		1149.59	6	5294	927	231					1379.48	29	6614	934	191	N-GP10	19.9704	1379.51
1245.32	8	6496	374	160					1176.44	43	4835	6984	1703	N-GP4	-4.95032	1176.43		1398.5	6	6288	179	42.1	N-GP12	7.95122	1398.51
1261.38	7	6257	297	131					1192.43	14	4838	2191	547	N-GP5	-5.79413	1192.43		1436.51	9	6800	258	55.2	N-GP13	18.1082	1436.53
1272.24	53	5924	2317	1187					1233.46	8	4532	1240	341	N-GP7	-10.0206	1233.45		1450.5	3	6661	89.4	20.7
1352.27	9	4366	398	349					1261.63	6	5780	968	239					1472.64	5	6402	145	35.9
1354.27	364	6617	15405	7523	N-GP9	152.786	1354.48		1273.66	4	5191	605	172					1516.5	33	7054	930	193	N-GP14	20.9283	1516.53
1361.47	7	5670	306	191					1341.63	2	4353	299	86.6	N-GP8	-103.862	1341.49		1525.62	1	6437	38.9	10.1	N-GP15	-33.7846	1525.54
1379.3	69	6559	2856	1470	N-GP10	156.275	1379.51		1354.48	56	4837	8418	2284	N-GP9	-3.7547	1354.48		1544.53	9	6959	248	54	N-GP16	20.7367	1544.57
1398.32	8	4830	307	234	N-GP12	137.394	1398.51		1379.52	13	4651	1890	543	N-GP10	-9.02573	1379.51		1582.56	18	7165	492	107	N-GP17	34.8002	1582.59
1434.27	21	6143	805	484					1381.54	3	4149	529	186					1596.53	3	6251	91.7	23.3
1436.33	9	5893	367	242	N-GP13	141.341	1436.53		1398.69	2	2976	362	164	N-GP12	-133.61	1398.51		1601.56	8	7082	202	46	N-GP18	18.4147	1601.59
1450.3	8	5802	327	211					1420.71	3	5700	415	116					1612.53	6	7303	169	39.4	N-GP19	21.1472	1612.56
1472.44	9	6852	351	190					1436.59	3	4284	483	163	N-GP13	-39.6686	1436.53		1615.54	14	7129	372	85
1516.3	64	6508	2277	1409	N-GP14	153.491	1516.53		1449.75	2	5237	311	99.1					1639.57	7	6984	191	45.2	N-GP20	22.8017	1639.61
1544.33	13	6295	435	293	N-GP16	155.426	1544.57		1476.75	4	5681	608	184					1678.55	36	7418	900	200	N-GP21	21.1857	1678.58
1582.35	29	6586	948	632	N-GP17	152.888	1582.59		1497.75	5	6350	736	188					1690.71	2	6081	61.4	19	N-GP22	-50.3118	1690.62
1596.3	16	6021	502	384					1516.55	17	4554	2383	741	N-GP14	-8.74504	1516.53		1728.65	3	6714	69.9	22	N-GP23	0.480222	1728.65
1601.34	7	6438	222	162	N-GP18	154.553	1601.59		1525.87	3	5601	432	148	N-GP15	-198.93	1525.54		1738.79	2	6490	52.9	14.6
1612.32	8	6081	256	199	N-GP19	151.397	1612.56		1544.61	4	4245	583	218	N-GP16	-27.1729	1544.57		1744.6	3	6803	63.7	15.5
1615.32	40	6724	1275	862					1582.62	9	4521	1113	380	N-GP17	-21.533	1582.59		1747.61	17	7479	400	92	N-GP24	23.118	1747.65
1621.46	7	7224	222	136					1596.74	2	3598	286	122					1759.57	4	6437	88.2	32.1
1639.37	6	6174	196	152	N-GP20	147.853	1639.61		1601.62	3	4499	355	135	N-GP18	-20.2968	1601.59		1761.58	8	7246	180	47.6
1670.27	5	4122	190	75.5					1612.66	2	3913	316	137	N-GP19	-60.0867	1612.56		1777.58	11	7256	253	65.3	N-GP25	22.2664	1777.62
1678.34	70	6701	2034	1486	N-GP21	147.504	1678.58		1615.62	5	4141	695	280					1785.63	8	7286	187	45.1	N-GP26	19.7654	1785.67
1690.5	25	7120	711	481	N-GP22	70.9477	1690.62		1630.87	6	6333	740	213					1804.63	8	7363	188	50.1	N-GP27	19.3196	1804.67
1747.38	15	6503	407	341	N-GP24	152.458	1747.65		1639.68	3	4080	315	121	N-GP20	-42.4564	1639.61		1815.62	3	7101	71.7	19.4
1758.33	11	5947	278	269					1671.88	4	3955	484	193					1818.61	5	7468	105	30.6
1761.36	8	6309	217	197					1678.6	15	4501	1809	628	N-GP21	-11.5804	1678.58		1840.6	46	7876	1034	229	N-GP28	21.3977	1840.64
1777.38	10	5821	262	255	N-GP25	132.543	1777.62		1690.88	10	6987	1193	319	N-GP22	-154.394	1690.62		1842.61	19	7766	454	102	N-GP29	44.9133	1842.69
1785.41	9	6788	229	193	N-GP26	143.549	1785.67		1709.87	7	7059	893	240					1893.67	4	6701	85.3	26.1	N-GP30	17.5901	1893.7
1804.42	9	6344	223	201	N-GP27	136.257	1804.67		1728.8	2	3961	249	107	N-GP23	-90.334	1728.65		1900.65	3	4965	54.1	24.2
1818.38	11	6466	259	237					1734.91	2	6418	282	101					1912.7	3	6410	62.3	18.9	N-GP31	-2.15357	1912.7
1840.38	101	6926	2424	2044	N-GP28	140.397	1840.64		1738.93	2	6075	210	69.5					1923.64	6	7016	119	36.7
1893.43	4	6264	127	40.6	N-GP30	142.234	1893.7		1747.7	6	4359	642	259	N-GP24	-32.3848	1747.65		1931.63	2	6404	54.6	23.4	N-GP32	51.357	1932.73
1920.38	3	5821	115	38.9					1758.74	1	3281	166	81.3					1936.69	2	5227	39.8	13.5
1923.41	7	6803	142	134					1761.75	3	3750	364	173					1950.68	22	7779	471	117	N-GP33	20.9022	1950.72
1931.38	4	5729	143	54.1	N-GP32	179.769	1932.73		1777.81	4	3747	470	216	N-GP25	-107.109	1777.62		1961.68	3	7033	59.1	14.8
1950.44	20	6736	399	394	N-GP33	145.492	1950.72		1785.73	4	4150	401	164	N-GP26	-35.6751	1785.67		1980.67	4	7429	85.9	23.5
1980.43	5	6376	151	51.5					1804.86	3	4086	360	146	N-GP27	-109.224	1804.67		1988.73	4	7498	72.6	21.2	N-GP34	7.37474	1988.75
1988.49	3	6178	102	33	N-GP34	132.094	1988.75		1840.67	18	4431	1934	755	N-GP28	-16.6328	1840.64		2002.65	59	7987	1212	288	N-GP35	17.5807	2002.69
1994.37	2	4376	71.9	30.6					1842.67	8	4482	896	373	N-GP29	13.4357	1842.69		2018.68	3	6908	53.1	21.4
2002.42	131	7035	2347	2156	N-GP35	132.943	2002.69		1872.01	3	6768	331	108					2051.72	2	6693	47.1	14.9
2051.45	3	6548	102	35.4					1893.81	2	4079	212	108	N-GP30	-58.4482	1893.7		2115.73	4	7949	78	19.9	N-GP38	22.3343	2115.78
2067.52	3	6241	90.1	33.7					1906.78	2	3977	217	99.9					2126.74	3	7161	54.1	16.3
2096.45	2	6278	56.1	19.1	N-GP37	159.643	2096.78		1912.92	1	4895	136	51.4	N-GP31	-112.456	1912.7		2138.85	3	5141	48.8	24.4
2115.51	3	6718	74.9	23	N-GP38	128.694	2115.78		1923.82	3	3575	276	134					2153.74	3	7465	65.3	23.7
2126.47	3	6888	80.5	24.9					1931.87	2	4588	222	85.9	N-GP32	-88.2814	1932.73		2160.98	4	8593	80.6	21.3
2134.47	2	5070	50	19.3	N-GP39	159.091	2134.81		1936.95	2	5486	194	68.4					2164.73	3	7966	68.2	23.5	N-GP40	5.55795	2164.48
2164.5	6	5683	88.8	118	N-GP40	113.205	2164.48		1950.79	5	4518	435	175	N-GP33	-34.9737	1950.72		2194.72	3	8609	47	15.1
2197.49	6	6057	81.5	98.6					1960.03	3	6973	275	104					2197.88	3	5578	53.6	21.2
2318.45	8	5973	90.3	123	N-GP44	174.524	2318.86		1988.02	5	7323	472	140	N-GP34	-170.874	1988.75		2263.93	2	7695	40.2	14.3
2451.77	11	7676	101	111	N-GP46	63.5765	2451.77		2002.71	22	4648	1969	778	N-GP35	-11.8799	2002.69		2267.75	3	8362	63.8	18.8
									2010.02	3	7307	235	77.8					2280.89	2	4747	32.1	15.7	N-GP42	-25.984	2280.84
									2029.04	3	7358	287	91.3					2299.79	2	6793	30.8	10.7	N-GP43	29.5918	2299.86
									2051.85	2	4067	154	77.1					2318.79	4	7829	71.3	23.2	N-GP44	31.3207	2318.86
									2067.99	2	6876	166	52.5					2337.05	3	7763	48.3	13.9	N-GP45	-96.4547	2337.89
									2093.89	3	5511	214	82					2452.08	1	3745	19.3	11.9	N-GP46	-61.6313	2451.77
									2096.95	1	4158	112	48.1	N-GP37	-78.8372	2096.78		2484.94	1	7929	16.8	7.67
									2115.83	1	4592	111	46.4	N-GP38	-22.0938	2115.78
									2130.1	4	7335	297	106
									2135.01	1	4347	81.6	29.2	N-GP39	-93.4071	2134.81
									2164.92	2	4231	118	57.3	N-GP40	-80.8199	2164.48
									2198.06	4	4520	315	144
									2263.07	1	6396	89.6	44
									2281.04	1	3896	89	39.9	N-GP42	-76.5072	2280.84
									2300.11	2	5387	103	62.2	N-GP43	-107.797	2299.86
									2319.02	2	4792	136	70.6	N-GP44	-69.5872	2318.86
									2337.29	6	8213	356	112	N-GP45	253.262	2337.89
									2452.3	2	9364	84	29.4	N-GP46	-150.93	2451.77
									2484.18	1	4269	46.8	19.2	N-GP47	-106.632	2483.92
Adult females, adult males and L3 larvae
Adult females									Adult males									L3 larvae
m/z	S/N	Res.	Intens.	Area	N-GP	Accuracy (ppm)	Th. m/z		m/z	S/N	Res.	Intens.	Area	N-GP	Accuracy (ppm)	Th. m/z		m/z	S/N	Res.	Intens.	Area	N-GP	Accuracy (ppm)	Th. m/z
867.152	2	2886	33.6	10.4					845.013	18	4848	374	68.6					848.427	12	4831	18019	3472
1014.44	5	5033	63.6	15.5	N-GP2	-63.7268	1014.38		867.005	3	4165	52.2	9.82					868.406	7	4726	9899	2080	N-GP1	-98.5207	868.32
1030.45	26	6385	369	115	N-GP3	-74.4651	1030.37		948.303	20	4961	412	87.2					915.348	14	5080	19309	3780
1176.52	168	7076	2304	803	N-GP4	-73.7972	1176.43		1014.36	10	5002	204	48.3	N-GP2	14.1496	1014.38		930.448	3	4323	3690	960
1192.51	11	6516	148	58.6	N-GP5	-68.6864	1192.43		1030.36	80	5290	1613	339	N-GP3	15.7882	1030.37		948.416	2	4170	2467	656
1233.54	13	6984	174	67.5	N-GP7	-69.1993	1233.45		1110.36	23	5496	460	103					989.454	2	4255	2197	605
1354.57	140	7762	1880	759	N-GP9	-65.0287	1354.48		1176.41	401	5716	7947	1705	N-GP4	14.6005	1176.43		1014.48	21	5304	24698	4982	N-GP2	-99.2107	1014.38
1379.6	96	7736	1283	538	N-GP10	-65.5633	1379.51		1192.41	14	5595	271	62.2	N-GP5	16.0104	1192.43		1030.47	27	5360	31413	6338	N-GP3	-96.7833	1030.37
1398.58	3	6531	36.8	9.01	N-GP12	-52.8251	1398.51		1233.44	30	5761	600	139	N-GP7	13.4908	1233.45		1176.54	152	5816	151255	31951	N-GP4	-94.1945	1176.43
1436.63	5	6722	72.2	14.3	N-GP13	-65.4224	1436.53		1272.41	41	5951	806	186					1190.63	35	5775	34556	7547
1516.62	9	7350	119	64.1	N-GP14	-57.5374	1516.53		1354.46	219	6106	4310	995	N-GP9	13.9645	1354.48		1192.57	21	5083	20223	5030	N-GP5	-116.479	1192.43
1544.65	18	7967	231	117	N-GP16	-56.3048	1544.57		1379.5	116	6145	2269	536	N-GP10	10.5465	1379.51		1195.54	9	5587	9273	2138	N-GP6	-89.711	1195.43
1582.68	36	8133	462	243	N-GP17	-56.2835	1582.59		1398.49	26	6111	505	124	N-GP12	10.8115	1398.51		1233.57	21	5861	20273	4461	N-GP7	-91.8962	1233.45
1601.67	3	7302	39.3	8.51	N-GP18	-49.0163	1601.59		1434.46	23	5941	444	116					1341.64	2	4757	1468	509	N-GP8	-111.315	1341.49
1639.69	3	5033	33	12.5	N-GP20	-45.5056	1639.61		1436.49	12	5939	230	62.8	N-GP13	31.3351	1436.53		1346.75	51	6256	43429	9669
1678.67	8	7731	95.6	59.8	N-GP21	-53.8751	1678.58		1516.52	36	6358	687	175	N-GP14	9.05874	1516.53		1351.64	9	5502	6258	1642
1728.74	5	7846	64.7	14.4	N-GP23	-51.5809	1728.65		1544.55	61	6441	1181	301	N-GP16	9.73005	1544.57		1354.6	166	6171	142615	31919	N-GP9	-92.3411	1354.48
1747.73	20	8316	243	151	N-GP24	-50.1214	1747.65		1582.58	44	6448	848	226	N-GP17	26.0145	1582.59		1379.64	45	6187	37644	8666	N-GP10	-91.6554	1379.51
1785.76	6	7010	73.7	19.4	N-GP26	-50.7941	1785.67		1596.52	15	6239	288	79.8					1398.63	20	6228	16176	3827	N-GP12	-90.0023	1398.51
1804.76	4	6956	57.9	16.6	N-GP27	-49.9431	1804.67		1601.57	10	6312	200	52.7	N-GP18	9.42851	1601.59		1434.63	4	5510	3272	924
1840.73	6	7685	79.2	62.8	N-GP28	-49.228	1840.64		1639.55	2	5079	44.6	14	N-GP20	10.2976	1639.61		1436.66	6	5929	4512	1156	N-GP13	-90.4788	1436.53
1893.79	8	8162	96.5	74.8	N-GP30	-45.248	1893.7		1678.57	25	6541	480	131	N-GP21	38.6601	1678.58		1516.67	111	6541	83397	19669	N-GP14	-90.5024	1516.53
1931.82	3	7107	32.7	9.22	N-GP32	-47.001	1932.73		1728.62	3	6239	64.4	19.7	N-GP23	17.2566	1728.65		1544.7	56	6637	41535	9902	N-GP16	-89.9663	1544.57
1950.82	32	8978	370	253	N-GP33	-50.3513	1950.72		1747.63	45	6628	837	235	N-GP24	8.81256	1747.65		1582.74	15	6543	10234	2597	N-GP17	-92.295	1582.59
1988.85	2	8379	23.8	7.05	N-GP34	-48.437	1988.75		1758.57	13	6568	245	67.4					1601.73	9	6382	6540	1739	N-GP18	-90.2197	1601.59
2002.79	12	8881	138	101	N-GP35	-47.3301	2002.69		1785.65	10	6664	188	55.1	N-GP26	8.00483	1785.67		1612.72	5	6184	3193	906	N-GP19	-95.4286	1612.56
2096.9	4	7979	56.2	14.5	N-GP37	-54.0406	2096.78		1804.65	8	6732	151	44.8	N-GP27	6.57456	1804.67		1622.77	5	6233	3587	1011
2115.89	3	7926	37	14.9	N-GP38	-52.3404	2115.78		1815.61	5	6949	83	23.3					1639.77	3	5730	1733	529	N-GP20	-94.9006	1639.61
2135.92	3	7026	39.2	12.1					1840.62	25	6699	455	134	N-GP28	8.90167	1840.64		1662.76	4	5898	2185	693
2153.92	3	7113	40.5	13.4					1893.68	9	6811	159	49.4	N-GP30	10.7251	1893.7		1678.74	107	6849	65800	16517	N-GP21	-90.8057	1678.58
2164.87	3	7002	36.7	11.3	N-GP40	-57.2638	2164.48		1912.7	7	6584	123	38.5	N-GP31	-1.63075	1912.7		1695.88	4	6039	2223	699
2280.98	4	8344	49.8	16.1	N-GP42	-62.371	2280.84		1920.63	9	6299	158	51.9					1727.83	2	4950	1006	397
2300.96	4	8878	47.3	15.9					1931.7	11	6237	190	59.9	N-GP32	13.0469	1932.73		1747.8	22	6809	12294	3293	N-GP24	-89.5976	1747.65
2318.99	6	7922	61.3	64.2	N-GP44	-56.2202	2318.86		1950.71	56	6952	1005	298	N-GP33	7.06082	1950.72		1758.77	5	6056	2714	843
2339.05	2	5371	23.2	9.21					1961.69	18	6744	314	98.8					1777.78	15	6772	8192	2268	N-GP25	-90.236	1777.62
2446.07	3	8122	34.6	13.5					1988.71	3	6298	57.8	22.8	N-GP34	19.9458	1988.75		1785.83	5	6677	2775	769	N-GP26	-90.5495	1785.67
2466.04	2	7367	26.2	10.6					2002.67	44	7053	773	236	N-GP35	9.09187	2002.69		1804.83	8	6756	4069	1139	N-GP27	-89.8341	1804.67
2484.09	3	8362	42.9	14	N-GP47	-70.4058	2483.92		2018.72	4	7721	71	24.6					1815.81	3	6106	1395	440
									2055.71	3	7274	48.8	16.8					1840.8	138	7216	66984	17316	N-GP28	-89.4259	1840.64
									2066.84	3	4935	51.2	25.7					1842.81	49	7184	23747	6421	N-GP29	-64.1642	1842.69
									2082.68	6	6672	109	35.5					1893.86	2	5674	924	340	N-GP30	-80.0959	1893.7
									2096.76	3	7253	49.1	16	N-GP37	12.2486	2096.78		1912.88	8	7088	3723	1080	N-GP31	-91.0248	1912.7
									2115.77	17	6962	292	97	N-GP38	5.79146	2115.78		1923.85	11	7142	4993	1405
									2134.79	7	6996	128	41.5	N-GP39	6.82746	2134.81		1950.9	17	7351	7208	1967	N-GP33	-88.2806	1950.72
									2153.79	3	7510	53.4	17					1980.88	6	7138	2458	738
									2164.74	10	6479	173	62.6	N-GP40	0.0145361	2164.48		2002.87	141	7498	56791	15373	N-GP35	-90.2664	2002.69
									2221.8	4	6005	64.3	26.8					2014.86	5	6801	1940	647
									2244.73	5	6843	77.5	27.3					2082.97	6	6816	1980	637
									2280.84	11	6962	178	71.6	N-GP42	11.6115	2280.84		2096.93	1	5467	520	207	N-GP37	-72.6382	2096.78
									2300.89	2	7462	38.7	16.5					2115.98	7	7306	2337	736	N-GP38	-92.5089	2115.78
									2310.84	7	6853	116	44.8					2126.95	3	7150	1072	331
									2318.85	8	6885	125	48.3	N-GP44	4.58241	2318.86		2145.95	3	6983	977	300
									2337.9	3	7404	48	17.9	N-GP45	-5.15517	2337.89		2154	6	7454	1834	575
									2367.86	9	6981	146	56.7					2164.94	8	7459	2736	816	N-GP40	-90.0573	2164.48
									2406.8	3	7384	46.6	18.6					2183.98	4	7227	1098	364
									2426.96	2	6070	30.9	11.1					2216.23	6	7608	1597	489
									2445.88	2	9391	33.5	12.4					2261.06	1	6374	325	133
									2464.93	2	5884	32	15					2281.04	3	6944	709	236	N-GP42	-89.1115	2280.84
									2483.95	8	7637	130	48.1	N-GP47	-12.4376	2483.92		2319.06	6	7162	1425	494	N-GP44	-86.8343	2318.86
