# Supplementary material for: Mass Spectrometric and Glycan Microarray–Based Characterization of the Filarial Nematode Brugia malayi Glycome Reveals Anionic and Zwitterionic Glycan Antigens
Source: Mol Cell Proteomics. 2022 Jan 20;21(5):100201. doi: 10.1016/j.mcpro.2022.100201 (PMC9046957; doi:10.1016/j.mcpro.2022.100201)
Supplement: Supplemental Table S4 [file mmc4.xlsx]

## Sheet: A - GSL-glycans
GSL-GP number1	Theoretical m/z2	Composition3	HF treatment				Exoglycosidase digestions					MALDI-TOF-MS/MS9	Most probable structural assignment10	Identified in the following life-stages
			Product composition4	Exp. m/z of product5	Exp. Δm/z6	In Figure7	Glycosidase8	Product composition4	Exp. m/z of product5	Exp. Δm/z6	In Figure7
GSL-GP1	830.297	H2N1PC1	H2N1	-	-	-	-	-	-	-	-	-		Females, Mfs
GSL-GP2	1030.37	H3N2	H3N2	ns		-	α-galactosidase	H2N2	868.373	161.893	Fig S3.B	-		Females, Mfs, Males
GSL-GP3	1033.38	H2N2PC1	H2N2	868.551	164.721	-	β-N-acetylhexosaminidase	H2N1PC1	830.291	202.981	Fig S3.A Fig S3.B	-		Females, Mfs, Males
GSL-GP4	1176.43	F1H3N2	H3N2	868.551	307.748	-	ns				Fig S3.B	-		Females, Mfs, Males, L3s
GSL-GP5	1195.43	H3N2PC1	H3N2	1030.61	164.699	-	α-galactosidase	H2N2PC1	1033.42 1033.38	161.89 162.29	Fig S3.A Fig S3.E	Fig 3.A		Females, Mfs, Males, L3s
GSL-GP6	1209.41	H2N2PC1A1	H2N2A1	1044.58	165.05	Fig S3.F	β-glucuronidase	H2N2PC1	1033.16	176.35	Fig 5.D	Fig 3.B		Females, Mfs, L3s
GSL-GP7	1236.46	H2N3PC1	H2N3	1071.63	164.7	-	β-N-acetylglucosaminidase	H2N1PC1	830.291	406.105	Fig S3.C	-		Females, Mfs
GSL-GP8	1322.49	F2H3N2	H3N2	1030.61	291.696	-	ns				-	Fig S3.K		Females, Mfs, Males
GSL-GP9	1341.49	F1H3N2PC1	H3N2	1030.61	310.74	Fig S3.F	ns				Fig S3.C Fig S3.F	Fig S3.L		Females, Mfs, Males, L3s
GSL-GP10	1401.51	H2N3PC2	H2N3	1071.63	329.734	-	ns				Fig S3.C Fig S3.G	-		Females, Mfs, L3s
GSL-GP11	1420.54	F1H2N4	H2N4	1274.7	145.669	-	ns				-	-		Females, Mfs
GSL-GP12	1439.53	H2N4PC1	H2N4	1274.7	164.675	-	β-N-acetylhexosaminidase	H2N3PC1	1236.5	203.069	Fig S3.H	-		Females, Mfs
GSL-GP13	1477.56	H2N5	H2N5	ns		-	β-N-acetylglucosaminidase	H2	-	-	Fig S3.H	-		Females, Mfs
GSL-GP14	1566.6	F2H2N4	H2N4	1274.7	291.73	Fig S3.I	ns				-	-		Females, Mfs
GSL-GP15	1585.59	F1H2N4PC1	H2N4	1274.7	310.713	-	ns				-	-		Females, Mfs
GSL-GP16	1601.59	H3N4PC1	H3N4	1436.76	164.667	-	α-galactosidase	H2N4PC1	1439.54	161.905	Fig S3.A	-		Females, Mfs
GSL-GP17	1604.59	H2N4PC2	H2N4	1274.7	329.709	-	β-N-acetylhexosaminidase	H2N3PC2	1401.58	203.081	Fig S3.G	-		Females, Mfs
GSL-GP18	1615.57	H2N4PC1A1	H2N4A1	1450.85	164.901	Fig S3.I	β-glucuronidase	H2N4PC1	-	-	-	Fig S3.M		Females, Mfs
GSL-GP19	1623.62	F1H2N5	H2N5	1477.79	145.637	-	ns				-	-		Females, Mfs, L3s
GSL-GP20	1642.61	H2N5PC1	H2N5	1477.79	164.659	-	ns				Fig S3.G	-		Females, Mfs
GSL-GP21	1731.65	F2H2N4PC1	H2N4	1274.7	455.751	-	ns				-	-		Females, Mfs, L3s
GSL-GP22	1750.65	F1H2N4PC2	H2N4	1274.7	475.764	-	ns				-	-		Females, Mfs
GSL-GP23	1766.64	H3N4PC2	H3N4	1436.76	329.704	-	α-galactosidase	H2N4PC2	1604.81	161.67	-	-		Females, Mfs
GSL-GP24	1769.67	F2H2N5	H2N5	1477.79	291.658	-	ns				-	-		Females, Mfs
GSL-GP25	1780.62	H2N4PC2A1	H2N4A1	1450.57	329.989	Fig S3.J	β-glucuronidase	H2N4PC2	-	-	Fig S3.J	Fig S3.N		Females, Mfs
GSL-GP26	1788.67	F1H2N5PC1	H2N5	1477.79	310.687	-	ns				-	-		Females, Mfs
GSL-GP27	1807.67	H2N5PC2	H2N5	1477.79	329.686	-	β-N-acetylhexosaminidase	H2N3PC2	1401.48	406.38	-	Fig S3.O		Females, Mfs, L3s
GSL-GP28	1818.65	H2N5PC1A1	H2N5A1	1653.84	165.461	-	β-glucuronidase	H2N5PC1	-	-	-	-		Females, Mfs
GSL-GP29	1826.7	F1H2N6	H2N6	1680.88	145.625	-	ns				-	-		Females, Mfs
GSL-GP30	1945.68	H2N4A1PC3	H2N4A1	1450.74	494.738	-	β-glucuronidase	H2N4PC3	-	-	-	-		Females, Mfs
GSL-GP31	1953.73	F1H2N5PC2	H2N5	1477.79	475.635	-	ns				-	-		Females, Mfs
GSL-GP32	1972.75	F2H2N6	H2N6	1680.88	291.641	-	ns				-	-		Females, Mfs, L3s
GSL-GP33	2010.75	H2N6PC2	H2N6	1680.88	328.842	-	β-N-acetylhexosaminidase	H2N6PC2	1401.48	608.241	-	-		Females, Mfs
GSL-GP34	2021.73	H2N6PC1A1	H2N6A1	1856.92	164.544	-	β-glucuronidase	H2N6PC1	-	-	-	-		Females, Mfs
GSL-GP35	2099.79	F2H2N5PC2	H2N5	1477.79	622.281	-	ns				-	-		Females, Mfs
GSL-GP36	2118.11	F3H2N6	H2N6	1680.88	437.717	-	ns				-	-		Females, Mfs
GSL-GP37	2148.76	H2N5PC3A1	H2N5A1	1653.84	495.6	-	β-glucuronidase	H2N5PC3	-	-	-	-		Females, Mfs, L3s
GSL-GP38	2175.39	F2H2N7	H2N7	1883.97	291.571	-	ns				-	-		Females, Mfs
GSL-GP39	2186.74	H2N6PC2A1	H2N6A1	1856.92	329.634	-	β-glucuronidase	H2N6PC2	-	-	-	-		Females, Mfs
GSL-GP40	2302.86	F2H2N6PC2	H2N6	1680.88	622.734	-	ns				-	-		Females, Mfs
GSL-GP41	2321.89	F3H2N7	H2N7	1883.97	438.647	-	ns				-	-		Females, Mfs
GSL-GP42	2332.84	F1H2N6PC2A1	H2N6A1	1856.92	475.62	-	β-glucuronidase	F1H2N6PC2	-	-	-	-		Females, Mfs, L3s
GSL-GP43	2351.84	H2N6PC3A1	H2N6A1	1856.92	494.681	-	β-glucuronidase	H2N6PC3	-	-	-	-		Females, Mfs, L3s
GSL-GP44	2370.86	F1H2N7PC1A1	H2N7A1	2060.02	311.618	-	β-glucuronidase	F1H2N7PC1	-	-	-	-		Females, Mfs
GSL-GP45	2378.91	F2H2N8	H2N8	2087.07	291.664	-	ns				-	-		Females, Mfs
GSL-GP46	2389.86	H2N7PC2A1	H2N7A1	2060.02	329.693	-	β-glucuronidase	H2N7PC2	-	-	-	-		Females, Mfs
GSL-GP47	2467.95	F4H2N7	H2N7	1883.97	583.478	-	ns				-	-		Females, Mfs
			ns = not sensitive to treatment				ns = not sensitive to treatment
Theoretical m/z corresponding to the experimental m/z measured by MALDI-TOF-MS (see Tab B) are listed above. This table gather all the sources of information (namely HF treatment, exoglycosidase digestions and MS/MS) cross-referenced to characterized the N-glycans synthesized by the filarial nematode B. malayi and draw the assignment presented in column N ("Most probable structural assignment")
1GSL-GP number = a “glycopeak” number was associated to each m/z for which a GSL glycan structure could be assigned and confirmed using listed glycan sequencing procedure
2Theoretical m/z = theoretical monoisotopic mass in negative-ion mode (m/z [M-H]-) with 2-AA as terminal end modification
3Compositions were initially deduced using the glycopeakfinder tool of Glycoworkbench™ and literature data. They were further confirmed using glycan sequencing (exoglycosidase digetsions and MS/MS analysis).
H = hexose, N = N-acetylhexosamine, F = fucose, PC = phosphorylcholine, A = glucuronic acid
4Product compositions indicate monosaccharide removal resulting from the applied treatment by comparison with native/untreated composition in column B
5Exp. m/z of product = observed (experimental) m/z ratio of treated glycans obtained after application of HF or glycosidases
When the digestion have not actually been performed, its putative effect is filled in the composition column and rest of the columns are filled with dashes.
6Exp. Δm/z = mass difference between the native ion from the undigested control and the product ion resulting from treatment/digestion. Experimental Δm/z correspond to the following theoretical shifts (or multiple of those values):
Loss of	Hexose	HexNAc	Fucose	Hexuronic acid	PC
Th. Δm/z	162.053	203.079	146.058	176.032	165.055
7Figures in which experimental data are shown (Fig n = main figures, Figure Sn = supplementary figures). Cells are filled with a dash = data not shown in this manuscript.
8Exoglycosidases used for glycan sequencing are listed in Table S1
9MALDI-TOF-MS/MS spectra in negative ion mode of the m/z, when available
10Proposed structures are drawn using the CFG nomenclature (see symbol key below)

## Sheet:  B - MALDI Raw Data
B. malayi GSL glycans of various life-stages - MALDI-TOF-MS raw data from corresponding spectra in Figure S1
Corresponding spectra can be seen in Figure S1.D to F
m/z = experimental monoisotopic masses in negative-ion mode (m/z [M-H]-)
S/N = signal-to-noise ratio
Res. = resolution
Intens. = peak intensity
N-GP = N-glycan glycopeak number (cf. sheet A)
Accuracy = mass accuracy in parts per million (ppm)
Th. m/z = Theoretical monoisotopic masses in negative-ion mode (m/z [M-H]-)
St. Dev. = Standard deviation of the 3 biological replicates
Adult worms (mixed-sex)
Worms (mixed-sex)									Worms (mixed-sex) - Biological replicate #1									Worms (mixed-sex) - Biological replicate #2
m/z	S/N	Res.	Intens.	Area	N-GP	Accuracy (ppm)	Th. m/z		m/z	S/N	Res.	Intens.	Area	N-GP	Accuracy (ppm)	Th. m/z		m/z	S/N	Res.	Intens.	Area	N-GP	Accuracy (ppm)	Th. m/z
788.306	53	4767	3783	261					788.133	29	4316	10578	3407					1030.51	5	3866	359	123	GSL-GP2	-133.655	1030.37
830.489	22	7237	592	102	GSL-GP1	-231.729	830.297		789.135	106	4040	38985	13353					1033.51	3	3227	231	99.5	GSL-GP3	-132.631	1033.38
1030.43	14	9311	361	62.3	GSL-GP2	-54.0867	1030.37		822.074	22	4260	7919	2825					1145.95	5	3241	299	132
1033.43	80	8131	1979	346	GSL-GP3	-53.2945	1033.38		823.076	33	4039	11862	4434					1175.88	2	4458	123	45
1176.45	14	8364	343	65.2	GSL-GP4	-17.7005	1176.43		830.328	10	3595	3399	1368	GSL-GP1	-37.8751	830.297		1195.58	126	4064	6758	2252	GSL-GP5	-126.51	1195.43
1195.42	1278	7581	29305	5956	GSL-GP5	6.48075	1195.43		839.038	7	3721	2287	1039					1209.56	2	3186	118	48	GSL-GP6	-125.656	1209.41
1209.4	326	8584	7487	1401	GSL-GP6	9.93205	1209.41		941.137	7	4011	2070	1004					1218.56	6	3038	303	124
1236.43	48	10523	1103	187	GSL-GP7	19.6504	1236.46		984.085	17	3841	4824	2445					1236.65	1	3346	57.9	20.4	GSL-GP7	-159.061	1236.46
1327.45	17	11153	370	64.7					985.094	15	4535	4075	1850					1256.56	3	2984	137	66.2
1341.44	91	10175	1968	389	GSL-GP9	31.7986	1341.49		991.147	7	3102	2036	1402					1272.67	2	2603	111	66.2
1349.4	15	7589	320	74.1					1030.41	26	4733	6583	2855	GSL-GP2	-31.7666	1030.37		1327.66	3	2796	115	53.1
1357.43	15	7503	320	65.8					1033.41	137	4869	34538	14674	GSL-GP3	-36.8451	1033.38		1341.64	10	3675	456	188	GSL-GP9	-117.277	1341.49
1371.42	9	8333	189	40.9					1044.39	13	4496	3205	1482					1400.84	2	4166	77.9	30.2
1401.46	18	8908	378	78.1	GSL-GP10	34.0902	1401.51		1110.37	8	4974	1742	799					1419.87	2	3299	73.9	41.1
1420.48	2	3661	54	9.39	GSL-GP11	41.6042	1420.54		1135.95	10	4586	2057	1039					1450.87	2	2982	82	39.5
1439.47	4	13501	99	15.7	GSL-GP12	42.8413	1439.53		1136.39	21	3339	4323	3509					1478.77	1	4493	55.6	23	GSL-GP13	-177.279	1477.56
1450.47	9	9237	181	36.5					1145.85	122	4237	24979	14604					1560.75	2	3193	99.3	52.4
1477.52	2	6176	51	8.73	GSL-GP13	29.483	1477.56		1153.42	16	5088	3326	1593					1566.86	1	3844	45.4	15.5	GSL-GP14	-185.559	1566.6
1506.49	3	5587	65	8.95					1159.87	12	1833	2429	3177					1585.87	2	3385	63.6	35.4	GSL-GP15	-176.825	1585.59
1511.44	217	9336	4331	992					1167.41	12	5060	2359	1156					1601.74	1	2796	42.8	26	GSL-GP16	-94.5895	1601.59
1525.42	49	11051	984	199					1176.46	42	5067	8165	4169	GSL-GP4	-26.2004	1176.43		1615.89	2	3385	86.9	48.1	GSL-GP18	-198.184	1615.57
1537.43	8	8220	180	43.6					1179.46	12	5129	2316	1156					1642.91	2	4971	61.9	23.8	GSL-GP20	-178.926	1642.61
1552.47	11	8423	223	47.3					1181.44	49	5306	9586	4673					1656.87	1	2867	55.8	29.9
1566.9	9	3657	185	76.6	GSL-GP14	-194.648	1566.6		1193.42	36	4689	6788	4194					1731.28	1	7144	48.2	14.9	GSL-GP21	211.685	1731.65
1585.54	2	3395	52	9.2	GSL-GP15	31.8993	1585.59		1195.47	2648	4873	499011	276470	GSL-GP5	-33.6711	1195.43		1749.88	1	5277	41.4	16.9	GSL-GP22	-155.758	1750.65
1601.54	2	7263	49	7.68	GSL-GP16	29.0297	1601.59		1200.48	19	3956	3582	2520					1768.97	1	4754	40.6	15.4	GSL-GP24	-205.197	1769.67
1604.52	9	11500	186	35	GSL-GP17	46.2125	1604.59		1206.15	16	4426	3038	2004					1780.92	2	4176	57.8	26.1	GSL-GP25	-167.196	1780.62
1615.5	19	12377	362	77.9	GSL-GP18	41.9417	1615.57		1209.45	313	5240	58418	30173	GSL-GP6	-35.5436	1209.41		1808.02	1	5958	35.3	10.1	GSL-GP27	-192.741	1807.67
1657.47	19	8656	365	89.5					1221.47	39	3856	7216	5511					1827.06	1	4136	37.4	16.3	GSL-GP29	-197.671	1826.7
1722.53	3	10630	66	7.68					1236.49	30	5284	5412	2871	GSL-GP7	-27.2576	1236.46		1831.03	1	9185	45.4	16.5
1731.54	4	7527	72	14	GSL-GP21	62.0755	1731.65		1291.86	10	2093	1632	2309					1945.19	2	6695	48.3	22.5	GSL-GP30	249.187	1945.68
1750.6	2	7915	43	12.9	GSL-GP22	26.8807	1750.65		1322.09	9	4175	1370	1170	GSL-GP8	299.589	1322.49		1973.22	2	5050	59.3	40.4	GSL-GP32	-238.315	1972.75
1766.55	5	10510	91	23.6	GSL-GP23	50.9309	1766.64		1327.5	43	5386	6592	3872					2011.4	1	3370	37.3	20.8
1769.61	5	9002	92	20	GSL-GP24	35.8153	1769.67		1331.47	11	4634	1635	1186					2098.21	1	5632	34.1	20.2
1780.58	39	11289	679	146	GSL-GP25	26.5288	1780.62		1341.53	296	5525	44834	26292	GSL-GP9	-29.3278	1341.49		2186.35	2	4652	61.4	31.6	GSL-GP39	-243.727	2186.74
1807.64	7	8228	124	28.8	GSL-GP27	18.5442	1807.67		1347.47	26	4880	3894	2686					2303.09	1	4483	26.4	15.5	GSL-GP40	-96.9519	2302.86
1931.61	5	24960	80	23.9					1349.45	8	3394	1190	1283					2466.8	1	4588	25.2	15.8	GSL-GP47	43.6709	2467.95
1972.68	4	6869	64	17.9	GSL-GP32	37.8935	1972.75		1357.49	16	5195	2399	1557
1983.65	3	13740	49	8.58					1360.51	14	4946	2077	1393
2010.72	2	13404	36	6.15	GSL-GP33	13.3751	2010.75		1371.49	9	5687	1266	747
2021.66	2	7251	37	8.16	GSL-GP34	31.9054	2021.73		1401.54	10	5421	1329	874	GSL-GP10	-21.5648	1401.51
2033.59	3	15271	54	8.51					1439.56	7	5313	826	589	GSL-GP12	-14.1232	1439.53
2053.71	3	27079	53	8.48					1450.54	11	5226	1325	971
2096.64	6	8956	93	28.4					1477.56	2	4479	425	142	GSL-GP13		1477.56
2148.74	6	18239	92	13.6	GSL-GP37	7.0222	2148.76		1509.5	30	3747	3318	4226
2301.54	3	4587	39	9.3					1511.53	238	4955	26529	22119
2321.79	3	8915	40	7.01	GSL-GP41	43.9459	2321.89		1525.51	23	4627	2540	2370
2352.8	19	14580	253	60.7					1537.5	7	7643	800	461
2412.76	2	7780	33	12.6					1566.84	15	1085	1339	5073	GSL-GP14	-174.711	1566.6
									1571.62	7	4121	684	791
									1573.6	15	1962	1586	3341
									1585.64	2	5421	421	118	GSL-GP15	-28.0155	1585.59
									1601.62	2	5250	345	121	GSL-GP16	-17.7993	1601.59
									1604.63	9	5679	850	690	GSL-GP17	-22.3425	1604.59
									1615.61	24	5990	2352	1795	GSL-GP18	-26.7658	1615.57
									1642.65	2	5339	396	127	GSL-GP20	-20.0643	1642.61
									1657.59	30	5070	2766	2732
									1730.74	3	4723	431	167
									1750.7	3	5281	490	179	GSL-GP22	-29.6696	1750.65
									1766.66	3	4900	430	169	GSL-GP23	-7.37436	1766.64
									1769.67	4	4705	525	205	GSL-GP24	-12.0766	1769.67
									1780.67	23	6027	1694	1586	GSL-GP25	-27.9464	1780.62
									1807.73	5	5593	586	206	GSL-GP27	-34.0088	1807.67
									1826.64	2	3947	244	114	GSL-GP29	29.4765	1826.7
									1830.62	2	4333	205	108
									1972.79	3	5303	273	104	GSL-GP32	-34.4684	1972.75
									2011.76	1	4644	116	52.2
									2021.77	2	6512	176	56	GSL-GP34	-22.5041	2021.73
									2033.76	1	4151	124	56.8
									2097.76	2	5627	204	86.8
									2118.88	4	6146	319	119	GSL-GP36	-45.3496	2118.11
									2186.84	3	5804	198	76.2	GSL-GP39	-28.3598	2186.74
									2258.88	6	6017	225	305
									2302.91	1	4785	89	41.7	GSL-GP40	-21.837	2302.86
									2321.92	2	6813	117	35.5	GSL-GP41	-13.7674	2321.89
									2351.91	6	5808	200	301	GSL-GP43	-29.9921	2351.84
									2389.96	1	6082	83.2	32.5	GSL-GP46	-40.4383	2389.86
									2391.95	34	6443	1091	1461
									2405.92	10	6085	322	464
									2468.04	3	5392	176	81.6	GSL-GP47	-35.2742	2467.95
Microfilariae
Microfilariae									Microfilariae - Biological replicate #1									Microfilariae - Biological replicate #2
m/z	S/N	Res.	Intens.	Area	N-GP	Accuracy (ppm)	Th. m/z		m/z	S/N	Res.	Intens.	Area	N-GP	Accuracy (ppm)	Th. m/z		m/z	S/N	Res.	Intens.	Area	N-GP	Accuracy (ppm)	Th. m/z
788.306	23	4767	1783	311					788.306	23	4767	1783	311					830.373	30	4274	11593	2889	GSL-GP1	-92.0655	830.297
830.464	48	5067	3722	679	GSL-GP1	-201.633	830.297		830.464	48	5067	3722	679	GSL-GP1	-201.633	830.297		1030.45	12	4857	3285	844	GSL-GP2	-70.5836	1030.37
879.36	380	5312	28269	4647					879.36	380	5312	28269	4647					1033.45	215	5031	60693	13670	GSL-GP3	-71.6786	1033.38
1030.39	16	5704	1034	199	GSL-GP2	-19.1505	1030.37		1030.39	16	5704	1034	199	GSL-GP2	-19.1505	1030.37		1044.42	5	4493	1312	420
1033.4	241	5671	15597	2912	GSL-GP3	-20.3951	1033.38		1033.4	241	5671	15597	2912	GSL-GP3	-20.3951	1033.38		1136.43	7	5556	1651	440
1195.38	2385	5880	125092	26522	GSL-GP5	38.2699	1195.43		1044.37	4	5705	1157	224					1145.87	32	4747	7546	2413
1209.36	1058	6010	55470	11288	GSL-GP6	40.5271	1209.41		1145.71	8	5413	2617	656					1153.45	6	5056	1271	383
1236.4	231	6195	11600	2298	GSL-GP7	47.959	1236.46		1176.39	3	6034	877	188	GSL-GP4	38.4026	1176.43		1159.83	7	6654	1602	425
1321.99	3	6511	139	29.1					1195.38	2385	5880	125092	26522	GSL-GP5	38.2699	1195.43		1176.48	2	5813	656	168	GSL-GP4	-44.8997	1176.43
1327.38	23	6477	1018	209					1209.36	1058	6010	55470	11288	GSL-GP6	40.5271	1209.41		1181.48	12	5593	2712	638
1341.4	236	6478	10118	2075	GSL-GP9	66.0923	1341.49		1236.4	231	6195	11600	2298	GSL-GP7	47.959	1236.46		1195.5	748	5277	163371	40520	GSL-GP5	-60.4372	1195.43
1349.34	18	6191	771	184					1321.99	3	6511	139	29.1					1209.48	132	5432	28790	6882	GSL-GP6	-61.1735	1209.41
1357.36	11	6418	446	99.9					1327.38	23	6477	1018	209					1221.53	10	4184	1919	771
1368.37	12	6570	467	101					1341.4	236	6478	10118	2075	GSL-GP9	66.0923	1341.49		1236.53	223	5513	46332	11140	GSL-GP7	-59.6053	1236.46
1371.36	24	6481	981	209					1349.34	18	6191	771	184					1322.14	5	5578	819	225	GSL-GP8	265.543	1322.49
1401.41	102	6601	4054	865	GSL-GP10	69.7696	1401.51		1357.36	11	6418	446	99.9					1328.19	11	5036	2036	600
1439.42	10	6635	385	86.2	GSL-GP12	77.5789	1439.53		1368.37	12	6570	467	101					1341.56	38	5777	6356	1641	GSL-GP9	-53.9253	1341.49
1450.4	24	6745	875	184					1371.36	24	6481	981	209					1347.5	8	6247	1422	360
1477.43	4	6530	136	30.7	GSL-GP13	84.9863	1477.56		1401.41	102	6601	4054	865	GSL-GP10	69.7696	1401.51		1349.49	16	6008	2692	678
1511.36	183	6805	6650	1520					1439.42	10	6635	385	86.2	GSL-GP12	77.5789	1439.53		1368.52	3	5429	412	113
1525.34	58	6756	2045	493					1450.4	24	6745	875	184					1371.51	5	5335	725	212
1552.38	18	6710	637	164					1477.43	4	6530	136	30.7	GSL-GP13	84.9863	1477.56		1382.57	3	5815	453	116
1574.41	9	6481	303	93					1511.36	183	6805	6650	1520					1388.54	4	5550	557	161
1575.41	6	6768	217	59.9					1525.34	58	6756	2045	493					1401.59	54	5763	7788	2032	GSL-GP10	-56.5243	1401.51
1585.47	5	6869	164	41.3	GSL-GP15	77.9439	1585.59		1552.38	18	6710	637	164					1420.59	2	6022	225	60.8	GSL-GP11	-38.6473	1420.54
1604.47	46	7095	1459	330	GSL-GP17	75.507	1604.59		1566.47	4	6799	222	70.5	GSL-GP14	60.8092	1566.6		1439.6	8	5851	1087	286	GSL-GP12	-46.7707	1439.53
1615.44	79	7142	2499	549	GSL-GP18	77.8468	1615.57		1574.41	9	6481	303	93					1450.57	4	6037	593	161
1642.48	12	7132	382	87.6	GSL-GP20	81.6091	1642.61		1575.41	6	6768	217	59.9					1477.62	3	5780	416	110	GSL-GP13	-38.8723	1477.56
1657.41	16	6916	505	129					1585.47	5	6869	164	41.3	GSL-GP15	77.9439	1585.59		1495.54	6	6298	727	205
1717.46	5	6501	154	45.9					1601.45	2	6987	138	30	GSL-GP16	87.7283	1601.59		1511.54	63	6239	7733	2070
1730.49	18	6491	519	159					1604.47	46	7095	1459	330	GSL-GP17	75.507	1604.59		1525.52	9	6049	1107	322
1750.52	13	7191	353	89.1	GSL-GP22	72.5826	1750.65		1615.44	79	7142	2499	549	GSL-GP18	77.8468	1615.57		1537.53	6	5877	720	207
1766.48	11	7173	298	77.3	GSL-GP23	91.6919	1766.64		1623.48	1	6506	72.4	18.2	GSL-GP19	86.5245	1623.62		1551.56	6	5508	601	221
1769.52	19	7167	536	140	GSL-GP24	87.2436	1769.67		1642.48	12	7132	382	87.6	GSL-GP20	81.6091	1642.61		1552.56	22	6233	2428	689
1780.5	304	7475	8201	1889	GSL-GP25	70.338	1780.62		1657.41	16	6916	505	129					1566.59	2	5036	188	98.5	GSL-GP14	1.28094	1566.6
1788.54	4	6939	107	27.1	GSL-GP26	73.7754	1788.67		1717.46	5	6501	154	45.9					1573.61	3	2650	324	259
1807.54	54	7439	1405	337	GSL-GP27	70.5495	1807.67		1730.49	18	6491	519	159					1585.65	4	6237	459	124	GSL-GP15	-38.7363	1585.59
1818.5	2	7415	54.2	14.5	GSL-GP28	79.8071	1818.65		1750.52	13	7191	353	89.1	GSL-GP22	72.5826	1750.65		1601.64	3	6357	276	70.8	GSL-GP16	-34.0324	1601.59
1826.55	2	6174	62.4	22.6	GSL-GP29	79.2986	1826.7		1757.52	4	6417	141	43.5					1604.67	22	6220	2138	595	GSL-GP17	-49.7619	1604.59
1931.5	7	7533	165	45.1					1766.48	11	7173	298	77.3	GSL-GP23	91.6919	1766.64		1615.64	12	6174	1187	344	GSL-GP18	-42.8581	1615.57
1945.55	12	7629	280	72.4	GSL-GP30	64.6173	1945.68		1769.52	19	7167	536	140	GSL-GP24	87.2436	1769.67		1623.66	2	5638	226	69.5	GSL-GP19	-27.4254	1623.62
1953.6	6	7401	135	38.3	GSL-GP31	63.6926	1953.73		1780.5	304	7475	8201	1889	GSL-GP25	70.338	1780.62		1642.68	10	6427	940	257	GSL-GP20	-38.9356	1642.61
1964.57	5	7568	118	31.8					1788.54	4	6939	107	27.1	GSL-GP26	73.7754	1788.67		1647.57	2	5568	166	47.1
1972.6	24	7824	553	141	GSL-GP32	79.4647	1972.75		1807.54	54	7439	1405	337	GSL-GP27	70.5495	1807.67		1657.59	4	6559	400	111
1983.57	9	7646	217	58.1					1818.5	2	7415	54.2	14.5	GSL-GP28	79.8071	1818.65		1716.62	2	4886	133	52.3
2010.62	5	7452	106	29.1	GSL-GP33	66.096	2010.75		1826.55	2	6174	62.4	22.6	GSL-GP29	79.2986	1826.7		1730.75	5	5095	428	167
2021.59	7	7814	161	41.9	GSL-GP34	67.0274	2021.73		1931.5	7	7533	165	45.1					1750.72	8	6508	592	179	GSL-GP22	-43.949	1750.65
2052.58	3	6829	72.3	22.4					1945.55	12	7629	280	72.4	GSL-GP30	64.6173	1945.68		1757.76	5	4935	389	154
2096.55	14	7641	300	86.2					1953.6	6	7401	135	38.3	GSL-GP31	63.6926	1953.73		1766.68	4	5926	280	91	GSL-GP23	-23.7892	1766.64
2099.54	6	7096	128	46	GSL-GP35	117.33	2099.79		1964.57	5	7568	118	31.8					1769.71	7	6248	539	169	GSL-GP24	-22.9533	1769.67
2118.65	4	7843	94.4	27.4	GSL-GP36	76.3036	2118.11		1972.6	24	7824	553	141	GSL-GP32	79.4647	1972.75		1780.7	32	6516	2279	657	GSL-GP25	-43.1086	1780.62
2123.58	6	7600	118	35.3					1983.57	9	7646	217	58.1					1788.74	4	5978	321	99.1	GSL-GP26	-35.8073	1788.67
2129.62	8	7983	179	51.2					1991.61	2	7890	65.1	16.9					1793.7	2	6479	165	51.3
2148.63	28	8090	568	152	GSL-GP37	61.0106	2148.76		2010.62	5	7452	106	29.1	GSL-GP33	66.096	2010.75		1807.75	26	6425	1765	529	GSL-GP27	-46.7314	1807.67
2175.67	13	7979	267	74	GSL-GP38	76.3556	2175.39		2021.59	7	7814	161	41.9	GSL-GP34	67.0274	2021.73		1823.62	1	3941	88.3	25.2
2186.64	26	8310	524	137	GSL-GP39	63.1021	2186.74		2052.58	3	6829	72.3	22.4					1826.72	2	5326	162	55.5	GSL-GP29	-12.6768	1826.7
2258.64	2	8275	43.3	13.7					2096.55	14	7641	300	86.2					1920.72	3	6253	187	60.7
2261.61	4	7578	73.3	21.8					2099.54	6	7096	128	46	GSL-GP35	117.33	2099.79		1931.71	2	6577	131	43.5
2301.49	11	7096	205	77.2					2118.65	4	7843	94.4	27.4	GSL-GP36	76.3036	2118.11		1945.76	2	6668	117	38.7	GSL-GP30	-42.2887	1945.68
2321.71	5	7692	92.4	30.3	GSL-GP41	76.251	2321.89		2123.58	6	7600	118	35.3					1953.8	5	6424	291	96.2	GSL-GP31	-35.6076	1953.73
2332.7	2	7636	34.5	12.5	GSL-GP42	57.8258	2332.84		2129.62	8	7983	179	51.2					1958.74	3	6735	147	42.8
2351.69	138	8486	2448	658	GSL-GP43	62.7045	2351.84		2148.63	28	8090	568	152	GSL-GP37	61.0106	2148.76		1964.77	2	6240	134	43.8
2370.68	2	7547	34.3	10.2	GSL-GP44	75.8361	2370.86		2175.67	13	7979	267	74	GSL-GP38	63.1408	2175.39		1972.82	9	6537	483	146	GSL-GP32	-34.0873	1972.75
2378.73	3	8367	49.2	14.3	GSL-GP45	77.5611	2378.91		2186.64	26	8310	524	137	GSL-GP39	63.1021	2186.74		1983.77	2	6290	133	41
2389.69	2	6793	37.9	14.1	GSL-GP46	71.7056	2389.86		2258.64	2	8275	43.3	13.7					1991.83	3	6551	149	57.8
2391.72	8	8397	130	38.9					2261.61	4	7578	73.3	21.8					2010.83	4	7150	209	63.1	GSL-GP33	-42.3239	2010.75
2405.69	5	8196	91.6	28.4					2288.63	5	8420	78.7	21.5					2021.78	3	7093	144	43.5	GSL-GP34	-25.9663	2021.73
2466.57	5	6856	87.2	36					2301.49	11	7096	205	77.2					2033.72	2	6334	121	33.1
									2321.71	5	7692	92.4	30.3	GSL-GP41	76.251	2321.89		2048.86	2	6237	85.3	29.2
									2332.7	2	7636	34.5	12.5	GSL-GP42	57.8258	2332.84		2066.8	2	5441	109	48.1
									2351.69	138	8486	2448	658	GSL-GP43	62.7045	2351.84		2096.76	3	7200	166	49.7
									2370.68	2	7547	34.3	10.2	GSL-GP44	75.8361	2370.86		2098.76	3	6650	157	52
									2378.73	3	8367	49.2	14.3	GSL-GP45	77.5611	2378.91		2118.83	2	6600	96.6	35	GSL-GP36	-8.65545	2118.11
									2389.69	2	6793	37.9	14.1	GSL-GP46	71.7056	2389.86		2123.81	4	6408	196	74.4
									2391.72	8	8397	130	38.9					2129.82	4	6177	177	68.8
									2405.69	5	8196	91.6	28.4					2148.86	5	6663	205	75.4	GSL-GP37	-47.891	2148.76
									2466.57	5	6856	87.2	36					2156.9	3	6571	149	57.3
																		2175.91	6	6479	271	95.5	GSL-GP38		2175.39
																		2186.88	6	6871	276	100	GSL-GP39	-45.2784	2186.74
																		2270.87	3	7206	127	42.6
																		2288.88	3	6661	101	39.8
																		2301.8	5	5952	189	85.9
																		2321.95	3	7236	121	42.2	GSL-GP41	-26.6874	2321.89
																		2332.88	1	7570	55.9	14.8	GSL-GP42	-16.7645	2332.84
																		2351.95	18	6916	683	255	GSL-GP43	-49.1245	2351.84
																		2370.91	1	7657	56.8	19.8	GSL-GP44	-20.3368	2370.86
																		2378.95	2	8243	84.2	27.4	GSL-GP45	-16.1849	2378.91
																		2389.92	2	5771	58.9	20.6	GSL-GP46	-23.702	2389.86
																		2391.97	7	6489	254	101
																		2405.93	3	5611	120	56.7
																		2432.99	4	6274	158	63.5
																		2466.89	2	5650	83.9	39.7	GSL-GP47	-14.2591	2467.95
Adult females and adult males
Adult females										Adult males
m/z	S/N	Res.	Intens.	Area	N-GP	Accuracy	Deviation	Th. m/z		m/z	S/N	Res.	Intens.	Area	N-GP	Accuracy	Deviation
830.238	11	4622	10396	2100	GSL-GP1	70.5235	0.0585	830.297		845.104	30	4751	687	132
1030.37	31	5400	36931	7328	GSL-GP2	-0.710949	-0.0008	1030.37		867.119	3	4147	68.4	16.3
1033.38	50	5446	60588	12017	GSL-GP3	-0.0737466	-0.0001	1033.38		879.45	10	2453	234	67.2
1110.38	5	5427	5745	1267						1030.47	4	5052	90.6	20.5	GSL-GP2	-94.8426	-0.0978	1030.37
1136.38	6	5652	6635	1613						1033.46	4	5002	74.7	22.7	GSL-GP3	-82.3216	-0.0851	1033.38
1145.76	37	4917	42869	11619						1110.48	5	5226	107	25.7
1176.44	27	5788	31188	6602	GSL-GP4	-10.0504	-0.0119	1176.43		1147	4	4242	80	26.5
1181.42	17	5843	19983	4209						1176.54	3	6248	50.5	12	GSL-GP4	-88.2453	-0.1039	1176.43
1195.45	958	5588	1093967000000	248894	GSL-GP5	-16.1051	-0.0193	1195.43		1195.54	184	5667	3582	808	GSL-GP5	-88.8747	-0.1063	1195.43
1209.42	28	5864	31932	6783	GSL-GP6	-11.566	-0.014	1209.41		1272.54	8	5350	144	38.1
1236.47	7	5908	8000	1747	GSL-GP7	-9.46542	-0.0117	1236.46		1322.62	3	5133	57	14	GSL-GP8	-98.9815	-0.131	1322.49
1272.44	5	5787	6043	1437						1341.6	20	5670	362	96.4	GSL-GP9	-83.7389	-0.1123	1341.49
1311.49	74	6137	83117	18252						1434.61	6	5578	111	32.2
1327.48	28	6228	30844	6714						1516.63	3	2927	45.8	18.5
1341.5	119	6195	131501	29130						1541.71	2	3766	39.5	17.7
1388.5	3	6018	3456	845						1596.67	8	5214	131	41
1401.53	2	5825	2228	574	GSL-GP10	-12.2894	-0.0172	1401.51		1614.74	9	5888	158	47.2
1420.58	4	6114	4158	1013	GSL-GP11	-28.0887	-0.0399	1420.54		1758.72	11	5993	178	59.1
1427.54	3	6183	3423	840						1920.79	12	5942	198	71.5
1434.5	5	6236	5442	1313						2082.85	12	6031	192	72.6
1443.53	2	6135	1920	485						2167.01	3	5632	52.8	19.8
1450.53	2	5510	2010	558						2244.93	12	6109	191	74.3
1457.55	5	6397	5892	1415						2407.02	10	6572	163	65
1477.55	3	5482	1147	326	GSL-GP13	3.76407	0.00556162	1477.56
1511.48	5	5554	1648	496
1550.55	8	6383	3306	849
1566.59	5	6068	1911	534	GSL-GP14	3.83426	0.0060067	1566.6
1596.55	11	6496	4425	1125
1604.6	4	6218	1368	389	GSL-GP17	-8.63227	-0.0138514	1604.59
1615.58	8	6555	2777	717	GSL-GP18	-5.10231	-0.00824316	1615.57
1623.56	2	5111	654	222	GSL-GP19	34.7819	0.0564704	1623.62
1642.61	2	6065	706	206	GSL-GP20	1.24277	0.00204138	1642.61
1712.6	9	6716	2548	684
1730.63	3	5574	765	273
1750.66	3	6230	686	205	GSL-GP22	-5.67933	-0.0099	1750.65
1758.61	14	6790	3696	1007
1766.64	2	5744	395	127	GSL-GP23	-1.14791	-0.002	1766.64
1769.65	3	6315	875	270	GSL-GP24	12.081	0.0214	1769.67
1780.63	10	6759	2566	707	GSL-GP25	-7.16789	-0.0127	1780.62
1807.68	4	6673	1008	288	GSL-GP27	-7.16789	-0.0114	1807.67
1874.65	9	6969	1994	567
1920.67	12	6927	2387	687
1929.71	3	6302	572	194
1953.74	2	6609	331	108	GSL-GP31	-6.43384	-0.0125	1953.73
1972.75	2	6311	411	138	GSL-GP32	2.4087	0.0048	1972.75
2014.7	6	6680	859	278
2021.73	2	6752	277	83.3	GSL-GP34	-2.22487	-0.0044	2021.73
2036.7	9	7170	1371	397
2052.72	3	6563	421	133
2082.71	11	6911	1556	491
2118.79	3	7015	435	140	GSL-GP36	9.75112	-0.6793	2118.11
2148.78	2	6230	299	101	GSL-GP37	-10.197	-0.0219	2148.76
2186.78	2	6889	264	92.8	GSL-GP39	-1.38026	-0.0477	2186.74
2198.74	7	7106	848	281
2244.75	9	7269	1006	325
2302.81	2	6028	154	66.8	GSL-GP40	23.7585	0.0548	2302.86
2321.83	2	6748	163	60.4	GSL-GP41	24.9945	0.058	2321.89
2332.83	3	6538	323	126	GSL-GP42	5.09702	0.012	2332.84
2351.82	2	7357	216	74.5	GSL-GP43	9.12548	0.0215	2351.84
2360.78	7	7151	602	211
2377.77	2	6616	171	67.7
2391.84	7	6823	586	217
2406.78	9	7160	701	247
2467.87	3	7638	227	78.9	GSL-GP47	32.3931	0.08	2467.95
