# Supplementary material for: Mass Spectrometric and Glycan Microarray–Based Characterization of the Filarial Nematode Brugia malayi Glycome Reveals Anionic and Zwitterionic Glycan Antigens
Source: Mol Cell Proteomics. 2022 Jan 20;21(5):100201. doi: 10.1016/j.mcpro.2022.100201 (PMC9046957; doi:10.1016/j.mcpro.2022.100201)
Supplement: Supplemental Table S5 [file mmc5.xlsx]

## Sheet: Glycan Array Fraction Content
GSL glycans
Fraction1 name	Fraction ID#	Amount printed2	Glycan compositions3	GSL-GP#4	Relative abundance (%)6	Glycan motifs7		Glycan motif	Abbreviation	Number of fractions containing the motif
Lg1	68	1 µM	H3N2	GSL-GP2	90.2	PC, aGal		Phosphorylcholine	PC	19
			H2N1PC1	GSL-GP1	9.8			Terminal α-galactose	aGal	9
Lg2	69	1 µM	H3N2PC1	GSL-GP5	91.5	PC, aGal, Term GlcNAc		Terminal GalNAc	Term GalNac	5
	70	3 µM	H2N3PC1	GSL-GP7	5			Terminal GlcNAc	Term GlcNAc	6
	71	10 µM						Terminal GlcA	GlcA	14
Lg3	72	1 µM	H3N2PC1	GSL-GP5	100	PC, aGal		Fucosylated α-galactose	Fuc-Gal	2
Lg4	73	1 µM	H3N2PC1	GSL-GP5	40.3	PC, aGal, Term GalNAc, GlcA		Fucosylated HexNac(s)	Fuc-HexNAc	8
			H2N2PC1	GSL-GP3	35.6
			H2N2A1PC1	GSL-GP6	20.2
Lg5	74	3 µM	H2N2PC1	GSL-GP3	100	PC, Term GalNAc
Lg6	75	1 µM	H3N2PC1	GSL-GP5	76.1	PC, aGal, Term GlcNAc, GlcA
			H2N2A1PC1	GSL-GP6	16.6
			H2N3PC1	GSL-GP7	6.2
Lg7	76	1 µM	H2N2A1PC1	GSL-GP6	70.3	PC, GlcA, Fuc-Gal
	77	3 µM	F1H3N2PC1	GSL-GP9	28.3
Lg8	78	1 µM	H3N2PC1	GSL-GP5	56	PC, aGal, Term GlcNac, Term GalNAc, GlcA
			H2N4PC1	GSL-GP12	6.5
			H2N3PC1	GSL-GP7	6.6
			H2N2A1PC1	GSL-GP6	23.9
			F1H3N2PC1	GSL-GP9	6.2
Lg9_x000D_	79	<1 µM	F1H3N2PC1	GSL-GP9	23.7	PC, Term GlcNAc, GlcA, Fuc-Gal, Fuc-HexNAc
			F2H2N4	GSL-GP14	18.7
			H2N4A1PC1	GSL-GP18	14.5
			F1H2N4PC1	GSL-GP15	11.9
			H2N5PC1	GSL-GP20	9.9
			H2N2A1PC1	GSL-GP6	8
Lg10 _x000D_	80	1 µM	H2N4A1PC2	GSL-GP25	61.8	PC, aGal, GlcA
			F2H2N4PC1	GSL-GP21	8
			H2N5A1PC1	GSL-GP28	7.4
			H3N2PC1	GSL-GP5	7.1
			H2N4A1PC1	GSL-GP18	6.7
			F1H2N5PC1	GSL-GP26	4.2
			H3N4PC2	GSL-GP23	3.3
Lg11	81	1 µM	H2N4A1PC1	GSL-GP18	94.8	PC, GlcA, Fuc-HexNac
			F2H2N4	GSL-GP14	3.3
Lg12	82	1 µM	H2N4A1PC2	GSL-GP25	89.5	PC, GlcA, Fuc-HexNac
	83	3 µM	F2H2N4PC1	GSL-GP21	10.5
Lg13_x000D_	84	<1 µM	H2N4A1PC2	GSL-GP25	26	PC, Term GalNac, GlcA, Fuc-HexNac
			H2N5PC2	GSL-GP27	25.8
			F1H2N4PC2	GSL-GP22	24.5
			F1H2N5PC2	GSL-GP31	9.3
			H2N6PC2	GSL-GP33	7.4
			F2H2N4PC1	GSL-GP21	3.6
Lg14_x000D_	85	<1 µM	H2N6A1PC3	GSL-GP43	78	PC, GlcA, Fuc-HexNac
			F2H2N6PC2	GSL-GP40	14.4
			F3H2N7	GSL-GP41	4.2
Lg15_x000D_	86	<1 µM	F2H2N6	GSL-GP32	30.8	PC, GlcA, Fuc-HexNac
			H2N5A1PC3	GSL-GP37	23.9
			F2H2N7	GSL-GP38	23.8
			F2H2N5PC2	GSL-GP35	6.1
			H2N4A1PC3	GSL-GP30	4.6
			H2N6A1PC3	GSL-GP43	3.3
			F3H2N7	GSL-GP41	3
Lg16_x000D_	87	<1 µM	H2N5PC2	GSL-GP27	85.2	PC, aGal, Term GlcNac, Fuc-HexNac
			F1H2N4PC2	GSL-GP22	10.9
			H3N4PC2	GSL-GP23	3.9
Lg17	88	<1 µM	F2H2N5	GSL-GP24	60.7	PC, Term GalNac, Fuc-HexNac
			F2H2N6	GSL-GP32	22.1
			F2H2N7	GSL-GP38	6.1
			H2N4A1PC3	GSL-GP30	3.8
Lg2_HF	67	10 µM	H3N2	GSL-GP2	90.5	aGal, Term GlcNAc
			H2N3	-	6.3
Lg18_HF	89	1uM	H2N2A1	GSL-GP6 + HF	94.6	(PC), GlcA
			H2N2A1PC1	GSL-GP6	4.4
Lg7_HF	90	3uM	H2N2A1	GSL-GP6 + HF	92.4	(PC), GlcA
			H2N2A1PC1	GSL-GP6	4.7
Lg12_HF	91	3uM	H2N4A1	GSL-GP18 + HF	100	GlcA
N-glycans
Fraction1 name	Fraction ID#	Amount printed2	Glycan compositions3	N-GP#5	Relative abundance (%)6	Glycan motifs7		Glycan motif	Abbreviation	Number of fractions containing the motif
Ng1	1	1µM	F1H2N2	N-GP2	100	Pauci-man, Core-fuc		Phosphorylcholine substituted GlcNAc	PC-GlcNAc	8
	2	3µM						Phosphorylcholine substituted mannose	PC-Man	17
Ng2	3	1 µM	H3N2	N-GP3	100	Pauci-man		Pauci-mannoses	Pauci-man	11
	4	3 µM						High-mannoses (5-7)	Man5-7	13
	5	10µM						High-mannoses (8-9)	Man8-9	6
Ng3	6	1 µM	F1H3N2	N-GP4	98.6	Pauci-man, Core-fuc		Core-fucosylation	Core-fuc	24
	7	3 µM						Outer-arm fucosylation	Out-fuc	8
	8	10 µM						Terminal GlcNAc	Term-GlcNac	26
	9	30 µM						Glucuronic acid	GlcA	6
Ng4	10	1 µM	H4N2	N-GP5	29	Pauci-man, Term-GlcNAc
	11	3 µM	H3N3	N-GP7	71
Ng5	12	1 µM	H3N3	N-GP7	65.7	Pauci-man, Term-GlcNAc
	13	3 µM	H3N2	N-GP3	21.8
			H4N2	N-GP5	12.4
Ng6	14	1 µM	F1H3N3	N-GP10	81	Pauci-man, Core-fuc, Term-GlcNAc
			H3N3	N-GP7	5.9
			H3N2	N-GP3	5
			H4N2	N-GP5	5
			F1H3N2	N-GP4	3.1
Ng7	15	1 µM	H3N4	N-GP13	60	Pauci-man, Term-GlcNAc
	16	3 µM	H4N2	N-GP5	24.2
			H3N3	N-GP7	15.8
Ng8	17	1 µM	F1H3N3	N-GP10	100	Core-fuc, Term-GlcNAc
	18	3 µM
	19	10µM
Ng9	20	1 µM	F1H3N3	N-GP10	65.2	Core-fuc, Term-GlcNAc
	21	3 µM	F1H3N4	N-GP17	31.2
			H3N4	N-GP13	3.6
Ng10	22	1 µM	F1H3N4	N-GP17	75.1	PC-Man, Core-fuc, Term-GlcNAc
	23	3 µM	H3N4	N-GP13	14.3
			F1H3N3	N-GP10	7.7
Ng11	24	1 µM	F2H3N3	N-GP15	42.9	PC-GlcNAc, Man5-7, Core-fuc, Out-fuc
			H3N3PC1	N-GP12	40.4
			H5N2	N-GP9	16.7
Ng12	25	1 µM	F1H3N3PC1	N-GP16	59.4	PC-GlcNAc, PC-Man, Pauci-man, Core-fuc, Term-GlcNAc
	26	3 µM	H3N3PC1	N-GP12	17.9
			F1H3N5	N-GP26	10.2
Ng13	27	1 µM	F1H3N4	N-GP17	71.5	PC-Man, Pauci-man, Core-fuc, Term-GlcNAc
			F1H3N3PC1	N-GP16	17.3
			F1H3N2PC1	N-GP8	11.2
Ng14	28	1 µM	F1H3N3PC1	N-GP16	83.1	PC-Man, Core-fuc, Term-GlcNAc
			F1H3N4	N-GP17	11
			F1H3N3	N-GP10	5.9
Ng15	29	1 µM	F1H3N4	N-GP17	46.9164	PC-Man, Core-fuc, Term-GlcNAc, GlcA
			H3N4PC1	N-GP18	11.6035
			H3N4A1	N-GP19	41.4801
Ng16	30	1 µM	F1H3N3PC1	N-GP16	56.7	PC-Man, Core-fuc, Term-GlcNAc
			F1H3N4PC1	N-GP24	43.3
Ng17	31	1 µM	H5N2	N-GP9	93.3	PC-Man, Man5-7, Term-GlcNAc
			H3N5PC1	N-GP27	6.7
Ng18	32	1 µM	H6N2	N-GP14	97	Man4-7, Man8-9
	33	3 µM	H4N2	N-GP5	3
	34	10 µM
Ng19	35	1 µM	H7N2	N-GP21	82.7108	Man4-7, Man8-9
	36	3 µM	H5N2	N-GP9	7.3424
	37	10 µM	H4N2	N-GP5	5.2654
			H6N2	N-GP14	4.68143
Ng20	38	1 µM	H8N2	N-GP28	89.7	Man5-7, Man8-9
	39	3 µM	H7N2	N-GP21	7.5
	40	10 µM
Ng21_x000D_	41	1 µM	H9N2	N-GP35	91.1	Man8-9
	42	3 µM	H8N2	N-GP28	8.9
	43	10 µM
Ng22	44	3µM	F1H3N4PC1	N-GP24	72.7	PC-Man, Man5-7, Core-fuc, Out-fuc, Term-GlcNAc
			F2H3N4	N-GP23	21
			H5N2	N-GP9	6.2
Ng23	45	1 µM	F2H3N4	N-GP23	68.1	PC-Man, Pauci-man, Core-fuc, Out-fuc, Term-GlcNAc
			F1H3N4PC1	N-GP24	23
			H5N2	N-GP9	5.6
			F1H3N4	N-GP17	3.25
Ng24	46	1 µM	F1H3N5PC1	N-GP33	66.9	PC-GlcNAc, PC-Man, Core-fuc, Out-fuc, Term-GlcNAc
	47	3 µM	F2H3N4PC1	N-GP30	21.8
			F2H3N5	N-GP32	11.3
Ng25	48	1 µM	F2H3N4PC1	N-GP30	45.5	PC-GlcNAc, PC-Man, Pauci-man, Core-fuc, Out-fuc, Term-GlcNAc
	49	3 µM	F2H3N3PC1	N-GP22	34
			H4N2	N-GP5	11.1
			F2H3N5PC1	N-GP37	3.7
			F1H3N5PC1	N-GP33	3.2
Ng26	50	1 µM	F1H3N5PC3	N-GP42	36.1104	PC-GlcNAc, Man8-9, Core-fuc, Out-fuc, Term-GlcNAc
			F2H3N6PC1	N-GP43	17.932
			F1H3N7PC2	-	17.0076
			F2H3N7PC1	-	7.82598
			H8N2	N-GP28	7.0249
			F2H3N8	-	5.26251
			F2H3N6	N-GP39	4.8558
			F2H3N7PC2	-	3.98077
Ng27	51	1 µM	F1H3N6PC2	N-GP44	46.6	PC-GlcNAc, Core-fuc, Out-fuc, Term-GlcNAc
	52	3 µM	F1H3N5PC2	N-GP38	32.6
			F2H3N5PC2	N-GP41	20.8
Ng28	53	1 µM	F1H3N5PC3	N-GP42	38.5	PC-GlcNAc, Man8-9, Core-fuc, Out-fuc, Term-GlcNAc
			F1H3N6PC3	N-GP47	25.3
			F2H3N4PC2	N-GP36	5.5
			F2H3N5PC2	N-GP41	4.9
			F1H3N6PC2	N-GP44	3.8
			F3H3N8	-	3.6
			F1H3N4PC2	N-GP31	3.4
			F1H3N5PC2	N-GP38	3.4
Ng29	54	3 µM	H5N2	N-GP9	72.5	PC-GlcNAc, Man5-7, Term-GlcNAc
			H3N5	N-GP20	21
			H3N4	N-GP13	3.3
			H3N3PC1	N-GP12	3.2
Ng30	55	1 µM	H5N2	N-GP9	41.2855	PC-Man, Man5-7, Core-fuc, Term-GlcNAc, GlcA
			H3N4PC1	N-GP18	25.2266
			H3N6	N-GP29	14.1468
			H3N4A1	N-GP19	10.6039
			F1H3N4	N-GP17	8.73722
Ng31	56	1 µM	H5N2	N-GP9	85.3	PC-Man, Pauci-man, Man5-7
	57	3 µM	H3N2PC1	N-GP6	14.7
	58	10 µM
	59	30 µM
Ng32	60	1 µM	H3N4A1	N-GP19	81.7504	PC-Man, Man5-7, Term-GlcNAc, GlcA
			H6N2	N-GP14	9.62199
			H3N5PC1	N-GP25	8.62762
Ng33	61	1 µM	H6N2	N-GP14	43.8183	PC-Man, Man5-7, Core-fuc, Term-GlcNAc, GlcA
			H3N4A1	N-GP19	31.1927
			H3N5PC1	N-GP25	20.7951
			F1H3N5	N-GP24	4.19397
Ng34	62	1 µM	H6N2	N-GP14	80.5551	PC-Man, Man5-7, Core-fuc, Term-GlcNAc, GlcA
	63	3 µM	F1H3N4PC1	N-GP24	12.6598
			H3N4A1PC1	N-GP25	3.94122
			F1H3N3PC1	N-GP16	2.84388
Ng35	64	1 µM	H3N4A1PC1	N-GP25	38.4419	PC-Man, Man4-7, Core-fuc, Term-GlcNAc, GlcA
			H6N2	N-GP14	20.0836
			H4N2	N-GP5	15.9756
			F1H3N4PC1	N-GP24	8.16184
			F1H3N5PC1	N-GP33	6.76157
			F2H3N6	N-GP39	4.85842
			H5N2	N-GP9	3.04038
			H7N2	N-GP21	2.67678
1 N-linked and GSL glycans were purified using UHPLC fractionation. After the final reverse-phase UHPLC step, MALDI-TOF-MS analysis was used to characterize the glycan content of each fraction. A name and ID number was assigned to each fraction selected for printing on the microarray (Fraction name, Fraction ID#)
2 Total amount of glycans in each fraction was estimated using UHPLC quantification and used to print fixed amount of 1, 3, 10 or 30 µM on the microarray
3 Glycan compositions were assigned based on the monoisotopic masses from the MALDI-TOF-MS analysis and strcutural characterization of glycan structures detailed in Table S3 and S4. H= hexose, N = N-acetylhexosaine, F = Fucose, PC = Phosphorylcholine, A = glucuronic acid
4 “glycopeak” number associated to GSL glycan m/z ratios to which a glycan structure could be assigned (see Table S4)
5 “glycopeak” number associated to N-glycan m/z ratios to which a glycan structure could be assigned (see Table S3)
6 Relative amount of glycan structures present in a particlar fraction were estimated based on the MALDI-TOF-MS spectra. Intensity generated by each ion species corresponding to a glycan structure was divided by the total intensity in the fraction (= sum of the intensity of all ions corresponding to a glycan species present in the fraction). Although MALDI-TOF-MS is not a quantitative method, it …
7 Structural feature(s) of interest identified during the structural analysis. See additionnal tables on the left for abbreviation meanings.
