# Supplementary material for: Mass Spectrometric and Glycan Microarray–Based Characterization of the Filarial Nematode Brugia malayi Glycome Reveals Anionic and Zwitterionic Glycan Antigens
Source: Mol Cell Proteomics. 2022 Jan 20;21(5):100201. doi: 10.1016/j.mcpro.2022.100201 (PMC9046957; doi:10.1016/j.mcpro.2022.100201)
Supplement: Supplemental Table S6 [file mmc6.xlsx]

## Sheet: F532
mAb 100-4G11 (anti-α1-6Man(α1-6Man)α1-3Man)				mAb M1421 (anti-PC)
Fraction ID	Fraction Name	MFI		Fraction ID	Fraction Name	MFI
1	Ng1_1uM	0		1	Ng1_1uM	0
2	Ng1_3uM	0		2	Ng1_3uM	0
3	Ng2_1uM	29229.3		3	Ng2_1uM	0
4	Ng2_3uM	40107		4	Ng2_3uM	0
5	Ng2_10uM	44945.7		5	Ng2_10uM	134.667
6	Ng3_1uM	36980.7		6	Ng3_1uM	473.333
7	Ng3_3uM	35902		7	Ng3_3uM	0
8	Ng3_10uM	50053		8	Ng3_10uM	0
9	Ng3_30uM	52624.3		9	Ng3_30uM	0
10	Ng4_1uM	7083		10	Ng4_1uM	0
11	Ng4_3uM	55479.3		11	Ng4_3uM	0
12	Ng5_1uM	55961.3		12	Ng5_1uM	0
14	Ng6_1uM	1313		14	Ng6_1uM	275.667
15	Ng7_1uM	660.667		15	Ng7_1uM	0
16	Ng7_3uM	0		16	Ng7_3uM	0
17	Ng8_1uM	0		17	Ng8_1uM	0
18	Ng8_3uM	53.3333		18	Ng8_3uM	103.333
19	Ng8_10uM	0		19	Ng8_10uM	0
20	Ng9_1uM	0		20	Ng9_1uM	0
22	Ng10_3uM	0		22	Ng10_3uM	0
24	Ng11	0		24	Ng11	1474.33
25	Ng12_1uM	440		25	Ng12_1uM	2109.67
26	Ng12_3uM	7600		26	Ng12_3uM	41585.7
27	Ng13_1uM	0		27	Ng13_1uM	2157.67
28	Ng14_1uM	620.333		28	Ng14_1uM	9924.67
29	Ng15_1uM	0		29	Ng15_1uM	0
30	Ng16_1uM	0		30	Ng16_1uM	13815.7
31	Ng17_1uM	0		31	Ng17_1uM	0
32	Ng18_1uM	0		32	Ng18_1uM	0
33	Ng18_3uM	0		33	Ng18_3uM	0
34	Ng18_10uM	0		34	Ng18_10uM	0
35	Ng19_1uM	0		35	Ng19_1uM	97.3333
36	Ng19_3uM	0		36	Ng19_3uM	736.667
37	Ng19_10uM	567		37	Ng19_10uM	7525.33
38	Ng20_1uM	0		38	Ng20_1uM	0
39	Ng20_3uM	0		39	Ng20_3uM	80.6667
40	Ng20_10uM	0		40	Ng20_10uM	0
41	Ng21_1uM	0		41	Ng21_1uM	0
42	Ng21 _3uM	356		42	Ng21 _3uM	0
43	Ng21_10uM	0		43	Ng21_10uM	1542
44	Ng22_1uM	0		44	Ng22_1uM	16869.3
45	Ng23_1uM	0		45	Ng23_1uM	0
46	Ng24_1uM	112.333		46	Ng24_1uM	21226
47	Ng24_3uM	0		47	Ng24_3uM	9790.67
48	Ng25_1uM	0		48	Ng25_1uM	13495.3
49	Ng25_3uM	0		49	Ng25_3uM	8717
50	Ng26_1uM	0		50	Ng26_1uM	149
51	Ng27_1uM	0		51	Ng27_1uM	7136.67
52	Ng27_3uM	0		52	Ng27_3uM	5389
53	Ng28_1uM	0		53	Ng28_1uM	2812.67
54	Ng29_1uM	24021.7		54	Ng29_1uM	0
55	Ng30_1uM	0		55	Ng30_1uM	0
56	Ng31_1uM	904.667		56	Ng31_1uM	0
57	Ng31_3uM	47402.3		57	Ng31_3uM	0
58	Ng31_10uM	63769.3		58	Ng31_10uM	0
60	Ng32_1uM	0		60	Ng32_1uM	0
61	Ng33_1uM	0		61	Ng33_1uM	0
62	Ng34_1uM	0		62	Ng34_1uM	796.333
63	Ng34_3uM	0		63	Ng34_3uM	2198.67
64	Ng35_1uM	0		64	Ng35_1uM	2250.67
65	Ng36_1uM	0		65	Ng36_1uM	20847.3
66	Ng36_3uM	0		66	Ng36_3uM	29589
67	Lg2_HF_10uM	0		67	Lg2_HF_10uM	0
68	Lg1_1uM	0		68	Lg1_1uM	0
69	Lg2_1uM	69.3333		69	Lg2_1uM	4505
70	Lg2_3uM	0		70	Lg2_3uM	17897.3
71	Lg2_10uM	0		71	Lg2_10uM	9587.67
72	Lg3_1uM	0		72	Lg3_1uM	3474.67
73	Lg4_1uM	0		73	Lg4_1uM	1879
74	Lg5_3uM	0		74	Lg5_3uM	3966.33
75	Lg6_1uM	0		75	Lg6_1uM	9100.67
76	Lg7_1uM	0		76	Lg7_1uM	3039
77	Lg7_3uM	88		77	Lg7_3uM	7648
78	Lg8_1uM	0		78	Lg8_1uM	2866.67
79	Lg9	277.667		79	Lg9	12257.7
80	Lg10_1uM	339.667		80	Lg10_1uM	22.6667
81	Lg11_1uM	0		81	Lg11_1uM	17454
82	Lg12_1uM	0		82	Lg12_1uM	3650.67
83	Lg12_3uM	0		83	Lg12_3uM	25927
84	Lg13	0		84	Lg13	7570
85	Lg14	31.3333		85	Lg14	5346.67
86	Lg15	101		86	Lg15	1962.67
87	Lg16	35.6667		87	Lg16	4797
88	Lg17	0		88	Lg17	0
89	Lg18_HF_1uM	0		89	Lg18_HF_1uM	0
90	Lg7_HF_3uM	108.667		90	Lg7_HF_3uM	1005.67
91	Lg12_HF_3uM	0		91	Lg12_HF_3uM	0
92	Blank 1	0		92	Blank 1	133.667
93	Blank 2	0		93	Blank 2	0
94	Blank 3	0		94	Blank 3	0
95	Blank 4	143.667		95	Blank 4	142.333
96	Blank 5	19.3333		96	Blank 5	0
