# Supplementary material for: Mass Spectrometric and Glycan Microarray–Based Characterization of the Filarial Nematode Brugia malayi Glycome Reveals Anionic and Zwitterionic Glycan Antigens
Source: Mol Cell Proteomics. 2022 Jan 20;21(5):100201. doi: 10.1016/j.mcpro.2022.100201 (PMC9046957; doi:10.1016/j.mcpro.2022.100201)
Supplement: Supplemental Table S7 [file mmc7.xlsx]

## Sheet: IgG
GLYCAN MICROARRAY OF RHESUS MACAQUE PLASMA - RAW MFI VALUES
Fraction Name	Fraction ID (Table S5)	Week 0 - Pre-infection				Week 05				Week 12				Week 15
		#255	#256	#262	#265	#255	#256	#262	#265	#255	#256	#262	#265	#255	#256	#262	#265
Ng1_1uM	1	141	503.333	22	0	418.667	1240.67	39	270.333	251.667	300.667	176.667	236	149.5	990.333	189.333	25
Ng1_3uM	2	0	332.333	81	0	421	92.3333	128.667	303.667	195.667	168.667	46.6667	196	194.167	452.667	88.6667	216.333
Ng2_1uM	3	34	213.333	0	0	145.667	418.667	0	115.667	224.333	189	85.3333	81.6667	367.167	440	60.6667	58.3333
Ng2_3uM	4	183.667	299	0	0	1043.33	333	99.6667	125.667	896	283.333	100	163	843.167	436.667	250	130
Ng2_10uM	5	140	109.667	0	0	620.667	870.333	76	38.3333	403	329.333	137.667	181	158.167	396.333	204.333	129
Ng3_1uM	6	81.3333	213.667	0	32	328.333	570.667	75.6667	214.333	256.333	380	136.333	185.333	298.167	542.667	38	215
Ng3_3uM	7	96.3333	159.333	0	74.3333	326	280	0	138	238	265	33.6667	127.667	319.167	632	0	74.3333
Ng3_10uM	8	215	451	31.5	63.6667	718.333	946.833	143	254	802	693.333	233.667	194.333	752	1032.83	124.333	232
Ng3_30uM	9	226.667	412.667	126.667	37	640.333	677.667	164.667	212.667	617.333	792	322.667	242.333	462.833	1130.67	151.667	268.333
Ng4_1uM	10	63	216.667	0	104	269.667	415	38.3333	144.333	252.667	347.333	98	168	275.167	398	31	147.667
Ng4_3uM	11	137	395.667	19.6667	8.33333	417.333	904	30.6667	214.667	328	712	103.667	190.667	517.833	656.333	37.6667	207.667
Ng5_1uM	12	75	336	40.6667	53	397.667	186	61.6667	260.667	266.667	290.333	169.667	204.333	284.833	714.333	18.3333	171.667
Ng5_3uM	13	162	455.333	85	30.3333	339.333	705.667	98	139	484.667	487.667	207	246.333	411.833	419	160	296.333
Ng6_1uM	14	168.667	411	29.6667	154.667	503.333	897.667	77.3333	148.667	441.333	636.667	216.333	192	526.5	804	106.333	186.667
Ng7_1uM	15	140	438	2.33333	209.667	584	741	82	51.6667	835.667	529	144.667	99.6667	561.167	199.667	31.3333	168
Ng7_3uM	16	174	493.333	72	4	566.333	795	96.3333	134	583.333	822.333	276	165.333	693.5	1204	134.333	245
Ng8_1uM	17	83.3333	227.333	9.33333	39	261.333	437.333	68.6667	125.333	278.333	334.333	265	153	350.833	553.333	84.3333	199.667
Ng8_3uM	18	162	361	64	802.333	535.667	888.667	62	96.3333	483.667	632.333	238.667	128	705.167	882.333	105.333	283.333
Ng8_10uM	19	94	157.667	134.333	192	358.667	312.333	181.667	275.333	238.667	240.667	396.333	318.667	407.5	723	204	530.667
Ng9_1uM	20	109	320.333	27.6667	24.3333	279.667	388.667	50	180.667	235.333	362.333	182.667	149.667	373.5	762	79	195
Ng9_3uM	21	232.667	582	87.3333	1180.33	720	935	168.333	96	777.333	872	307.333	193	665.167	1100.33	157.333	250.333
Ng10_1uM	22	81	109	0	0	251	211.833	6	136	161.667	197.667	157	141	248.833	621	72.6667	55.3333
Ng10_1uM	23	171.667	534.5	47	35.3333	545.667	642	105.5	162.667	663.667	712.333	290.667	195.667	608	1085.67	160.667	199.333
Ng11	24	422.667	1029.33	937.333	25.6667	5183.67	1492	4334.67	855.333	7998.67	1463.67	11286	733	4407.5	1717.33	9470.67	682
Ng12_1uM	25	898.333	381.667	1122.33	28.6667	9378.67	1385.33	6022	747	4682	2737.33	17860	642	7919.17	2097.67	16145.7	532
Ng12_3uM	26	616.667	598.667	5637.33	105.333	11435.3	2960.33	18221.3	6040.33	19495	5493.67	33304.3	3186.67	20180.8	9956.33	31720	1816
Ng13_1uM	27	210	441.667	426.667	0	1827.67	1066	1702	410	1976.33	990.667	5736.33	356.667	3234.5	1093	5127	372.667
Ng14_1uM	28	509.333	572	4377.67	162	15173	3285.67	15437	10058.3	24671.3	4699.67	40749.7	6748.67	16136.2	8484	22716	7954.33
Ng15_1uM	29	135.333	377	4.66667	112.667	1569	1125.33	741.667	6971.67	2926.33	1476	4397.33	3324.67	1508.17	1730.33	3813	8963.33
Ng16_1uM	30	305.667	399.333	1558	0	7861.67	1220	8234.33	2472.33	7266	1674.33	25213.7	1110	5922.83	6470.33	17923	1294.67
Ng17_1uM	31	83	138.333	153	4.33333	296	437.333	197	357.667	363.333	398	431	274.667	387.167	790.667	346.333	211
Ng18_1uM	32	0	274.333	5.33333	70.3333	583.667	406	335.667	1320.67	1482.33	805.667	800.667	595	529.167	922	374	940.333
Ng18_3uM	33	69.6667	275.667	37	78.3333	2523.67	686	1023	13849.7	2643.67	1659	4689	4368.67	4416.5	1605.33	5459.33	11661.3
Ng18_10uM	34	125.667	221.667	44.3333	24.6667	4610.67	1368.33	1549	14924.3	7278	3470	11063.3	10491.7	7973.83	2933.67	7478.67	12940
Ng19_1uM	35	66	246.333	2.33333	62.5	1863.67	1101.33	572	3892.33	2570	1823	3005.67	1449.67	1626.83	1452	2505.33	3213.33
Ng19_3uM	36	142.333	145.333	66.6667	0	8914	1730.67	1921	6354.67	7219.67	8489	9448.33	2661	6530.5	9763	8019.33	10565.3
Ng19_10uM	37	460.667	423	193.333	0	12745.7	3587.33	2669.67	29160.7	12159.7	10380.3	14601.3	10911	15481.5	5674.67	10121.3	10671
Ng20_1uM	38	9.66667	31.6667	0	0	1370.33	1170	580.333	2705.67	2463.67	3867	1632.67	1275	2885.5	5154	2213	2515.33
Ng20_3uM	39	74.6667	207.333	0	65.3333	5149.67	2796.67	2096.33	14955.5	2380.67	13966	8139.33	4391.33	5318.5	11919.7	7255.33	13027
Ng20_10uM	40	72	169	61.6667	118	5885.33	3218.33	8760.67	11381.3	972	16769	35692.7	5547.67	10418.8	17839.3	32653.3	29262.7
Ng21_1uM	41	0	0	0	0	1002.67	262.333	392.333	1542.67	904.333	546.333	1338.33	916	635.833	661.667	1098	1391.33
Ng21 _3uM	42	148.667	22.3333	38.3333	4.33333	3384.67	3179	2630.33	3770.67	6062.67	3471	5543.67	1731.33	2154.17	2172.33	4981.67	3126.33
Ng21_10uM	43	91.6667	237.333	229.333	0	12007.7	6275.67	5719.67	26606.7	14653.3	25410.3	17503.3	12318	23083.8	26482	6676.67	16876.3
Ng22_1uM	44	230.667	526	345.667	21	2302.67	1370.67	1104.33	664.667	3433.33	1370.67	1837.67	471	2450.83	1504.67	3247.5	862.667
Ng23_1uM	45	79.6667	175.667	0	26	656	577.333	155.333	139	729	431.667	596	91	563.833	743.667	542.667	80.6667
Ng24_1uM	46	109.333	315	114.5	10.3333	1291.67	1863.83	3399	1063.33	2846.33	1926.33	3883	398.333	1350.5	3703	3350	1413.33
Ng24_3uM	47	270.667	308.667	383.333	7.5	4609	1126	5758	4839.67	13940	2083	18262.7	1488.33	5320.17	3781.33	13818.7	2955.33
Ng25_1uM	48	219.333	534.667	193	0	6644	1586	4823.33	707.667	8638	2438	11795	356.667	4623.5	4122.67	5975.33	547
Ng25_3uM	49	564	1124.67	316.333	3.33333	6450.67	3980	2986.33	687.333	1260.67	3737.33	15025.3	429	6927.83	2941.67	11700.3	770
Ng26_1uM	50	176	229.5	108.5	133.333	2762	4782.83	2267.5	1769.67	5512	5900	4701.67	1198	4179.5	5057	3339.67	2482.67
Ng27_1uM	51	514.333	381	507.333	9.33333	7777.67	6539.67	2441.33	2038.67	8301.67	9897.33	9509.33	620	6197.83	6732.67	6614	942
Ng27_1uM	52	1904.67	408	1110.67	0	10253.3	2324	7418.67	2963	6914	10192.3	32133	993.333	6362.83	9451	29418.7	1489
Ng28_1uM	53	812.667	368	1286.33	0	11381.7	4027	3263.33	3216.67	9548.33	6899.67	22300	894	12415.5	14677	10621	6816
Ng29_1uM	54	114.667	389.667	33.6667	14.6667	452	936.333	68	93.6667	404	685.667	205.667	108.333	491.5	817.667	63.6667	157
Ng30_1uM	55	103	301.333	38	191	589	462.667	139.667	1253.33	468.333	506	564	541	508.833	832.333	548.667	747.667
Ng31_1uM	56	56	163.667	0.333333	0	226	254.333	90.6667	81.6667	186.333	359.667	264.667	110	408.167	437.333	142.333	87.3333
Ng31_3uM	57	151.333	339	47	0	584	791.333	194.333	225.667	468	601	538.333	190	484.167	576.667	382	214
Ng31_10uM	58	143	275	117.333	0	1103.67	603	673	263.333	996.333	601.667	1669.67	170.667	794.5	1060.33	1631.33	239
Ng31_30uM	59	337	516	181	18	3295	1002	838	392.333	3461	1265	2148.33	248.333	2532.83	1497.33	2208	451.333
Ng32_1uM	60	32	218.667	4	21	3298.67	1414.67	1948	13111	7838.67	3339	10465.3	6511.67	4568.5	4112.67	7253.33	11478
Ng33_1uM	61	36.6667	313	0	22.6667	1596	675.667	830	6179.67	2537.67	1747.67	4912.67	4543.67	838.833	1954	3361.67	4143.33
Ng34_1uM	62	83.3333	249.333	2.66667	157.333	673.667	763	1753.33	1754.33	811.333	1069	3899	620.333	975.833	1086	3166	1164
Ng34_3uM	63	17	210.667	30	9.66667	1642.67	732.333	6688.67	4286.67	3810.67	3035	9469.67	1782.33	1782.5	5418	10196.7	2157
Ng35_1uM	64	82.3333	148.333	35	0	1859.33	1394.33	494.333	1910	6144.33	3462	1723.33	774.667	3585.5	3813	1065.33	5035.33
Ng36_1uM	65	807.333	323.667	1813	0	12607.3	3691	8005	3298	7723.67	7651.33	14246.3	1431.33	11838.2	9115	25211	1660.33
Ng36_3uM	66	2567.33	611.333	4115	3.66667	37186.7	6557	11854.3	10799.3	4677	17903	39063.3	2839.33	44648.8	19064.7	4155.67	4713.67
Lg2_HF_10uM	67	224.333	266.5	13228	1.33333	24077	6894.67	14156	23202.7	25157	13023	19493.7	13330.7	2530.17	31249.3	29941	924.667
Lg1_1uM	68	43	116.333	744.667	3014.33	9349.33	2185.33	2803.33	642.333	17206.7	11186.3	10339	578	15096.5	9876.33	7050.33	509.667
Lg2_1uM	69	5	828.333	0	0	10835.7	14739	3347.33	1653	14368.7	14180	15005.7	547	15176.5	31077.3	10978.3	1313.67
Lg2_3uM	70	197.333	1501.33	110.667	0	23280.7	35700	594	3595.5	7945.67	10052	9031	2421.67	17482.8	9545.67	8162.33	5315
Lg2_10uM	71	339.667	2024.67	156	0	6551	5465	1177.33	17416.7	693.667	11304.3	3042.67	848.333	3559.5	3687.33	4145	28521
Lg3_1uM	72	85	622	6.66667	0	4990	20639.7	1183.33	1161	6413	21744.7	15183	699	8544.5	12868.7	6599.33	1135
Lg4_1uM	73	42.6667	412	11.6667	19.6667	5925.33	7992.67	5170.67	714.667	7225	10586.3	11453.3	663.667	6074.5	15156	17371.7	1089.67
Lg5_3uM	74	178	1025	282.667	0	9887.67	18386	16162.3	834.667	24151	18590.3	24321.3	616.667	9895.5	17678	28973.7	523.667
Lg6_1uM	75	147.667	543.667	19.6667	0	6809	25564	3886.33	13427.7	18832.3	10282.7	18759.3	4930	12731.2	35305.7	7164.67	8393.33
Lg7_1uM	76	18.3333	99	0	20.6667	8241	4424.33	1043	14236.3	8589.33	11464	11773.3	12004.3	9252.5	6503.33	14302.7	9687
Lg7_3uM	77	107.667	277.667	2	0	15554.3	12466.7	12901	18019.3	5729.33	22384	10102.7	7534	13046.5	31483.3	23452	1528.67
Lg8_1uM	78	92.6667	730.667	34.3333	0	12784	28574.3	1429.67	7210	3710.67	26434.7	15778	5135	13022.5	23162.7	4920.67	15416.3
Lg9	79	8	51	1140	22.6667	12285	3668.67	1697	12246.3	10118	7200.67	3065.33	992	6086.17	11761.3	3596.67	1338.33
Lg10_1uM	80	23.3333	46	1.33333	65	2948.33	484.333	977.333	3319.67	2966.33	2500.67	6262.33	1128.33	1459.83	3350.67	4334.33	2783.33
Lg11_1uM	81	47.3333	286	17.3333	24	14019	22390	2700.33	30350.3	14948	19691.3	19709.7	6378	22194.5	25258.7	8052.33	12662.7
Lg12_1uM	82	42.3333	93.6667	0	0	9019.67	6523.33	3632.33	37731.7	11750.7	3109.67	21197.3	11914.7	16260	12817	17054.7	5246.33
Lg12_3uM	83	309.667	978.333	188.333	0	21895	38130.3	12233	20812.7	20852.3	23429.7	32626	5596	19141.8	25298	6243.33	7317.67
Lg13	84	231.667	113.667	334	0	7135.67	3905	6085.67	8049.33	2845.33	11048.7	33489.3	117.667	2875.83	2048.33	17007	2975
Lg14	85	106.667	497	15.6667	0	11290.7	10823	3121.67	6040	4048	22831	47699	14658	21844.5	19296.3	12070.7	4742
Lg15	86	53.3333	236.333	415	0	5584.67	5880.67	3223	8614	10819.7	10099.3	17690.3	5651.67	6429.17	13762.7	15761	8115.67
Lg16	87	119.333	475	19.6667	0	4263	12703.3	3422	3401.67	5043.33	6037.67	10888.3	2966.33	5409.5	19644.3	4883.67	5664
Lg17	88	0	0	0	0	571.333	489	337.333	311.667	735	1169.67	712.667	506	618.5	938.667	1148.33	1426.33
Lg18_HF_1uM	89	36.6667	52	0	0	4740	2749	1568.33	8591	8857.67	9553.33	14723	2583	7467.83	2470.33	11123.7	24193.3
Lg7_HF_3uM	90	45	38	0	20	12532.7	41749.3	2843	3615	1133.33	38473.7	41136.3	10064	15708.8	25804.3	6672.67	2333.33
Lg12_HF_3uM	91	17.3333	99.6667	0	0	9034.33	12662.3	2470.33	11313	12452	16453.3	8226.67	6751.33	15753.5	23131.3	5260.33	7875.33
Blank 1	92	0	0	0	0	98.3333	0	0	0	4.66667	0	34.3333	191.667	66.1667	0	0	0
Blank 2	93	0	0	0	0	45.6667	0	2.66667	0	0	0	0	0	0	0	0	0
Blank 3	94	0	8.33333	0	0	87.3333	35.3333	0	0	70	57.3333	0	0	67.8333	0	8.66667	19.3333
Blank 4	95	6.66667	4.66667	0	0	119.667	8.66667	0	15.3333	102.333	2.33333	0	0	29.8333	0	0	0
Blank 5	96	0	0	0	2.33333	0	0	0	0	0	27.6667	0	0	0	0	0	0
Blank 6_x000D_	97	0	17	0	0	0	43	0	74.3333	0	0.666667	0	1	24.1667	184	0	42
Blank 7_x000D_	98	0	9.5	0	0	0	73.3333	0	54.3333	0	326.667	0	1	0	71.3333	0	0
Blank 8_x000D_	99	0	0	0	773	0	0	0	0	0	0	11.3333	0	0	49.3333	0	0
Blank 9_x000D_	100	0.666667	0	0	54	33.3333	0	0	8	38.6667	0	9.33333	0	0	21.3333	53.3333	0
Blank 10_x000D_	101	0	0	0	0	0	0	0	94.6667	11.6667	0	74	0	0	0	0	0
Blank 11_x000D_	102	0	0	0	0	0	21.3333	0	0	0	0	58	0	20.5	65.6667	0	0

## Sheet: IgM
GLYCAN MICROARRAY OF RHESUS MACAQUE PLASMA - RAW MFI VALUES
Fraction Name	Fraction ID (Table S5)	Week 0 - Pre-infection				Week 05				Week 12				Week 15
		#255	#256	#262	#265	#255	#256	#262	#265	#255	#256	#262	#265	#255	#256	#262	#265
Ng1_1uM	1	250	565.667	1430.33	1081.33	278	1765.33	839.667	276	387.333	3974.33	1174.33	718.667	268	1433.33	1121	218
Ng1_3uM	2	449.667	1893.33	1396.67	1321	2905.67	2030	1893.33	720	3758.67	2056	567	990.667	3197.67	2956	684.667	422
Ng2_1uM	3	1158.67	1266.67	98	549.333	347.333	575.333	76.6667	0	313	2648	54.3333	0	661	2803	195.667	35.6667
Ng2_3uM	4	588.333	1625.67	220.667	397.667	261	874.667	29	0	423	715.333	133	0	420.667	894.667	222.667	18
Ng2_10uM	5	621.333	1347.33	1245.33	1248.33	384	1249	562.333	1002.67	365.667	2759.67	924	1255	305.333	2655	945	364.667
Ng3_1uM	6	439.333	537.667	215	645.667	30	1754	111.333	157.667	306	3763.67	187.667	454.667	0	2918	83.6667	309.667
Ng3_3uM	7	1329.33	1161	137.667	627	360.667	558.333	0	60.6667	508.333	2822.67	184.667	131	632	1639.33	138.667	114.333
Ng3_10uM	8	713	686	3424.5	962.667	822.667	696.167	1730	429.333	1212.33	9022.67	1098.33	1250	645.667	2015.83	990.667	919.333
Ng3_30uM	9	1927	1033	6288.33	5245.33	1380.33	1406	3510	4069.33	4628.33	6923.33	4266.67	7023.33	3740	4286.33	3986.33	3141.33
Ng4_1uM	10	192	1933.33	481.667	634.667	134	1697	419.333	250	225.333	3326.33	512	387.333	345.667	3176	454	344.667
Ng4_3uM	11	235	1027.33	1982.33	619.667	152	1931.33	827.667	849.333	461	4852.33	533.333	638	352.333	2783.67	455.667	386.667
Ng5_1uM	12	3005.67	3174.33	5957.33	2441.67	225	1242	1703.33	1059.33	583.333	3889.67	3045.33	1024.33	1205.33	4423.67	987	215
Ng5_3uM	13	1118.33	1088.67	5867	1283.33	1416.67	1375.67	1847.67	686.667	2637.67	5000.33	1602	1744.67	1985.67	6825.67	1824.67	1123
Ng6_1uM	14	661	1442.33	1493.67	1194.67	515.667	2276.67	1186.67	1040.33	575.333	4427	939	1056	417.667	5134.67	667.667	592
Ng7_1uM	15	417.333	1335.67	66.3333	460	326.333	1454.67	37.6667	260	582	3151.33	73.3333	371	426.333	1737	142.333	129
Ng7_3uM	16	289.333	1610.33	4554.33	1873.67	846.333	2073.67	1811	2169.33	8577.67	5539	2309.33	3202.67	1828	6907	2287.67	1470
Ng8_1uM	17	347.333	906	234.667	607.667	74.3333	1186.67	142.667	163	51	1786	141.667	410.333	203.333	2000	350.667	338.667
Ng8_3uM	18	1080.67	1650.67	5358.67	2866	982.333	3734.67	2121	2051.33	3093.33	5214	1979	2838.33	1827.67	5393	2533.33	1782.33
Ng8_10uM	19	4123	1585	8060.67	3251.33	5312.33	2072	1707.67	1380	3794	11493.7	3892	3376	5006.67	10446.7	3190	2135.33
Ng9_1uM	20	509.667	1521.67	1328.67	1336	358	1034.67	794.667	648.667	18.3333	2802.67	691.333	639	678.667	4076.67	942.667	297.333
Ng9_3uM	21	1474.33	2163.67	4306	1525.33	1466	2015.67	2024	1774.67	1970	4894.67	1896.33	3285.33	423.667	9405.33	1524.67	1458
Ng10_1uM	22	1011.33	491.667	190.333	711.333	98	1021	143.333	266	131.333	4145	206.667	528.333	296.667	2683.67	249	269.667
Ng10_1uM	23	564.667	307	4043.5	944	640.667	1362.17	1513.5	811	531.333	9985	1767	2052	622.667	3402	1474.67	510
Ng11	24	827.333	1838.33	2718.67	2015.67	692.667	4127	9121.67	4677	841.667	5454.33	3092.33	8626.67	753	4535.67	2093	1970
Ng12_1uM	25	1830	1330.67	1571	1855.67	1558	7288.33	9882.67	1987.33	659.333	13165	2859.67	4033.67	608	4084	657	592.333
Ng12_3uM	26	1180.67	3494.33	9006.33	4164	1542.33	23747.3	28083.3	19318	2083.33	31042.3	8880	29945	927	17090	2551.67	3531
Ng13_1uM	27	650.333	1071	1357.33	1158.67	408.333	4012.67	7629.67	3514.67	669	4098.33	2443.67	7123.67	798.667	5907.33	1089	1767.33
Ng14_1uM	28	499.333	2454	6641.67	4897.67	1148	17821.7	22926.3	23283.3	950	32650.3	4804.33	42321	885.667	19875.7	1891	9898.33
Ng15_1uM	29	717	1048	2948.33	2367.67	2254	10578	10772	2236	2405.33	6759	7461.67	10221	819.333	4798	3640	1452.33
Ng16_1uM	30	413	1488.33	2813	2359.33	602	5969.67	14814.7	12206	116	9134	4181.67	17540	446.667	20009.7	2445.33	2269.67
Ng17_1uM	31	2312.67	1541	619.667	1159.67	1049.33	1457.67	1103.33	650.667	1087.33	5386.67	813	820	1010.67	2964.33	783.667	803.667
Ng18_1uM	32	89	936	81.6667	260.333	454	1125.67	403.333	109.667	214.333	3014.33	231.667	337.333	64	1682.33	16	82.3333
Ng18_3uM	33	380.333	825.333	1619.33	1538.67	5891.33	3661	8700.67	3030	1007.33	5229	7185.67	11388.7	5283.33	4397.67	3538	895.333
Ng18_10uM	34	1705.33	3530	10062.7	4248.33	11177.3	16251.7	56948.7	10377.7	6691.67	22835.3	23832.7	50231	7450	11475.3	7878.67	7687.33
Ng19_1uM	35	766	1023	674	629	2726.67	9065.33	2399.33	840	1256.67	8477	2291.33	2784.67	1150.33	11410	1067.67	587.333
Ng19_3uM	36	3452.67	2697	1496.33	1424	27252	27868	20787.7	2224.67	7119	39472.7	10938.3	6506	6511.33	47427.3	4083	2478.33
Ng19_10uM	37	6277.67	6907	8518.33	3108	24273.3	30585.3	37652.3	13138.7	21241.3	36910.3	17262	40369.3	16133.7	57282.7	6703.67	5248
Ng20_1uM	38	15	612.667	156	217.667	1119.67	8274.33	844.333	166.333	619.667	9443	531	1283	1965.67	7363.33	407	129.667
Ng20_3uM	39	836.667	1227.33	561	601.667	14690.3	21570.3	16939.3	1791.33	4158	49139.3	7722.67	7587.33	4227	40032	3038.33	896.667
Ng20_10uM	40	7228.33	6952	4747	3736.67	22300.3	30257.7	65204	6803	14142.3	43728.3	40674.7	37563	19646.7	38984.3	20053	2437
Ng21_1uM	41	0	0	42.6667	85	1532.33	2564	687.667	193.667	155.667	1477.33	345.333	750	132.667	1469	145.333	22.3333
Ng21 _3uM	42	834	1454.33	345.667	567.667	6506.33	29521.3	4613.67	453.667	2779	7986	2100	1992.33	8979	5141	913.667	409.333
Ng21_10uM	43	3286.33	8264	2070.67	2275.67	22935.7	32872.3	25384	5167.67	6193.33	64077.3	36200.7	36513.3	22529	52658.3	16820	2732.33
Ng22_1uM	44	2219	2218.33	8119.67	4706	1636.67	6639.33	4870	5124.67	1927.67	7952	1659.67	6995	1314.33	7384.67	3733.33	5241
Ng23_1uM	45	801.333	718.333	86.6667	554.333	369.333	1625.67	188	230.333	527.667	2726.67	62.3333	248.333	608.333	3114	95.3333	135
Ng24_1uM	46	280.333	459.5	472	527.667	693	12757.7	5097	417.667	1141.33	8785	1566.33	558.333	345.667	7596	756	479
Ng24_3uM	47	1268	2398.33	3398.33	2770	4997.67	2701	17124	7176.33	10312.7	10487	15489.3	11670	4061.33	8503.33	7439.67	1404.33
Ng25_1uM	48	2794.33	2219.33	2583.67	1848.67	10105.3	8971.33	5893.67	3515	6285.67	42816.3	7586	5259.33	5063.67	36899	5497.67	1357
Ng25_3uM	49	4642	4424	10644.3	7508.33	17643.7	11475.7	18514.3	9197.67	4229.67	64134.3	10183.3	19774.3	9423.67	10056.7	7803.67	6838.67
Ng26_1uM	50	314	747.5	438	147.333	2646	18895.2	1153	212.333	1988.67	9338.33	1372	1413.33	2156.67	3877	895.333	350.333
Ng27_1uM	51	1112	2284.33	2148	1679	3865.67	8882.67	15800.3	3934.67	1453.67	50444	5519.67	5971.33	1853.67	59693.3	1728.33	1400
Ng27_1uM	52	5879.33	7129.33	4233	2561.67	30098	34423.7	49741	9789	8700.33	49295	26194	21915.3	10548.3	60466.7	11247.3	2620.67
Ng28_1uM	53	1910.67	2237	2736	3225.67	11847	3691.33	18651.3	4394	7646.67	19653.7	11181	11764.3	4246.67	17444	3176.33	3402.33
Ng29_1uM	54	887.333	1149.67	4359.33	2122	892.333	2029	1239	1886.67	1372.33	3933.67	1285.33	2516.33	364.333	5247.33	1535.33	1238.33
Ng30_1uM	55	320	927	344	764	327.333	1095.33	229	424.667	84	1994.33	400	772	177	3158.67	461.667	225
Ng31_1uM	56	88.6667	185.667	91.3333	319	0	411.667	59	224.333	0	1685	233.333	187	217.333	2708	61.3333	160.333
Ng31_3uM	57	421	577.333	1167	2303	377	1000	1743.33	1550	806.667	3608.33	1078.33	1985.33	237.333	2676.67	2839	1461.33
Ng31_10uM	58	1304.67	2484.67	10601	2992.67	1685	2255.33	7413	2257.33	1343	8949.67	5387.33	3475.33	1104	8364.67	7288	1515
Ng31_30uM	59	1591	1869	25113	5015.67	2740.67	4003.33	11697.7	5213	3634.33	9294.67	8187.67	7762.33	2445.67	5068.67	13077	3375.33
Ng32_1uM	60	1189.33	938	518	486	5967.67	9055.33	16912.5	2470.33	3212.67	16893	6647.33	14444	3225.17	10563.7	2463.33	1109.67
Ng33_1uM	61	472.333	1069.33	227.667	403.667	1991	3206	3969.67	714	1064.33	4650.67	3891.33	8779.67	592.333	3348.33	1103.33	581.333
Ng34_1uM	62	522	1022	752.333	474.333	785	2975.67	2142	1166.67	687.667	4853	1570	1258	773	4038	1116.67	664.667
Ng34_3uM	63	3976.67	4061.67	5720	2046	6560.67	6503.67	13908.7	3638.67	5084.33	20746.7	7993	7365.67	3565.67	23238	5713	1543.67
Ng35_1uM	64	2624.67	3377	2247.33	2607	6755.33	14535	4188.67	2727.33	6353.67	5710.67	3181.67	3897.33	4828.33	6101.33	3164	2308.33
Ng36_1uM	65	1047.67	2306.33	3727.67	2939.33	5208.67	39194	17800	10068	2650.67	37752.3	6021	15011.3	2902.67	21684.7	2385	2917
Ng36_3uM	66	5003.67	9408.33	9066.67	6444	18135	53162.3	46976	42081.3	7046	61914	20404.3	42541.3	4850.67	42294.3	12951	9055.33
Lg2_HF_10uM	67	33157.7	32688	567	4328.67	39431	20187.7	4093.5	33868	9859	36885.7	2099	44886.7	665.333	34772.3	6764.67	15648.7
Lg1_1uM	68	17.6667	788.667	375.333	500.333	5784.33	17486.7	444	641.333	2714.33	18007.7	342.667	1467.67	1130	11983.7	318.333	301
Lg2_1uM	69	0	2198.67	28	400.667	5212	9195.67	3896.67	2985.67	13907	10705	277	2721	11133.3	11282.7	175	1795
Lg2_3uM	70	1462.67	2070.67	600	1512	15960	26128.3	20423.3	7473.83	10710.3	11376.3	1387.67	22929.7	9938.67	11392.3	858.667	12284.7
Lg2_10uM	71	23321.7	11203.3	3601	7983.67	13514	6136.33	31268.3	41001	22878.7	11088.3	8140.33	42528.3	25465	10173.7	7656.67	37557.7
Lg3_1uM	72	492	1017	382.333	662.333	1610.33	15928.3	1260	1807	2173.33	9032.67	222.333	5954.67	3858.67	15577.3	99.3333	1637
Lg4_1uM	73	689.667	1208.67	169.667	290.667	3790	4868.67	2945	1587.33	3144.33	1562.33	428	6122.33	2474.33	5888	699	2102.67
Lg5_3uM	74	1317.33	5060.67	1161.33	737.667	11994.7	15600.3	12252	1287.67	9707.83	8775.67	4053.33	2407.33	8277.67	3015	3962	996.667
Lg6_1uM	75	860.667	2429.67	521.333	804.667	8018.33	35572	6271	3666.33	12770.7	22856	4595	15400.3	10049.3	21314	1326.33	1898.33
Lg7_1uM	76	3492	5997	517.333	1699	24986.7	15406	10665.3	4265	10624	12612.3	13616.3	33699.3	10024	14831	8074.33	2944.67
Lg7_3uM	77	9265	8315.33	15392.7	7653.33	30679.3	33976	62541	5759.33	12533	16574.7	23608.3	43567.7	11609.3	40024.7	8684.33	2596.67
Lg8_1uM	78	2885.33	2213.67	764.333	1356	17952.7	47130.3	13680.3	3259.67	7531.67	13712	5976	13946.7	11224.3	14501	3084	2599
Lg9	79	2698.67	1138	1055	889.667	19908.3	12679	9979.67	2256.33	5015.33	10558.3	4147.33	19282	7610.33	18414	2159.33	1405.33
Lg10_1uM	80	546.667	191.667	393	58	8740	4913.33	7734	1081.33	3586	7356.33	4219.67	3638.67	2905.67	4196.33	1806.67	113.667
Lg11_1uM	81	20066	15418.3	6458.33	4061	32916.3	46592.7	25861.3	7601.33	30880.3	16941	36611.3	20413	40052	51332.7	14573	3638
Lg12_1uM	82	4132	3348.5	3561	1603.33	3447	31521.7	46919	5890	10782.3	7538.33	13147.7	31831.3	11705.7	30060	6690.67	4147.33
Lg12_3uM	83	20908	5100.67	28020	13590.7	43431.7	37759.3	44587.7	15782	12897.3	28040	52623.7	30903.7	41239	51912	19350.7	7884.33
Lg13	84	3027.33	4262.33	2824.33	676.333	22662.3	5487	31894.7	3810.67	7745.33	9089	22533.3	26061.3	6981.33	7504.67	9138.33	3402
Lg14	85	5134.33	6028.67	1775	3506	21531.3	8586.67	22457.3	7243	7191.83	36773	43629	52755	26471.7	23401.7	17612.7	4337
Lg15	86	267.667	1753	2433.67	644.667	8468.33	24549	21920	1342.67	4982	9458.33	12550	7732.67	4880	10488.3	6338.33	1030.67
Lg16	87	849	1934	1003.33	1013.67	7205.33	12553	11330.7	1584	3191.67	11106	2931.33	6069.67	4173.67	16548.3	1325	1066
Lg17	88	132	0	223	798.667	95	1338	1202.33	4.66667	253	490.333	214.667	647	426.667	107.667	174.333	320
Lg18_HF_1uM	89	7092	4058.33	736.333	2125.67	20503.3	7187.67	11138	4593.67	4960	8760.67	15729.7	10941	10366.7	4835	5998.33	4341
Lg7_HF_3uM	90	7293	6305.33	7720.67	6588	41460.7	23051.3	38026.7	10473.3	14773.7	27613	39929	41387.3	15001.7	27025.3	18210.7	10301.3
Lg12_HF_3uM	91	2092.33	8566	816.667	410.667	20359.3	30585.3	11274	1246.33	16496.3	17596.3	5054.67	16341.7	14943.3	33595.3	2134.33	591.667
Blank 1	92	0	0	122.333	44.6667	120.333	0	12.3333	0	0	621	0	209.333	314.333	445	14.6667	0
Blank 2	93	243	234.333	0	0	144.667	0	0	178	0	1138.33	0	0	0	544.333	0	0
Blank 3	94	26	127	0	0	0	190	0	0	233.667	667.333	0	0	98.3333	511.667	0	15.6667
Blank 4	95	21.6667	0	5.33333	0	244	162	0	0	124.667	0	0	88.6667	56.3333	0	0	0
Blank 5	96	0	236.667	87	44.6667	0	0	10.6667	0	39.6667	2508	30.3333	267	0	971.333	34.3333	2
Blank 6_x000D_	97	143.333	226.667	0	0	0	565.333	38	234.333	110	0	165.333	420.667	150.667	0	142.333	122
Blank 7_x000D_	98	553	0	0	0	355.667	738	95.6667	263	178.667	1311.67	178.333	440.333	60.6667	0	77	57.6667
Blank 8_x000D_	99	0	0	149.667	174.667	0	0	0	103	0	0	0	0	0	0	48.6667	0
Blank 9_x000D_	100	0	0	0	70.3333	0	0	0	0	0	0	0	0	0	487.333	0	8
Blank 10_x000D_	101	0	21.3333	0	0	0	0	0	78	0	0	31	0	0	0	0	0
Blank 11_x000D_	102	0	0	0.666667	127.333	0	86	25	0	0	0	29.3333	0	0	0	0	0
