# Supplementary material for: Mass Spectrometric and Glycan Microarray–Based Characterization of the Filarial Nematode Brugia malayi Glycome Reveals Anionic and Zwitterionic Glycan Antigens
Source: Mol Cell Proteomics. 2022 Jan 20;21(5):100201. doi: 10.1016/j.mcpro.2022.100201 (PMC9046957; doi:10.1016/j.mcpro.2022.100201)
Supplement: Supplemental Table S8 [file mmc8.xlsx]

## Sheet: IgG
GLYCAN MICROARRAY OF HUMAN SERA - RAW MFI VALUES
Fraction name	Fraction ID (Table S5)	Uninfected individuals (Controls)					Brugia malayi infected individuals (set #1)					B. malayi infected individuals (set #2)
												Before treatment					After treatment
		n20	n7	n4	n9	n5	Bm401	Bm340	Bm321	Bm466	Bm464	AM103 BT	AM113 BT	AM154 BT	AM134 BT	AM151 BT	AM103 AT	AM113 AT	AM154 AT	AM134 AT	AM151 AT
Blank 1	92	63	0	0	127.333	0	0	0	0	17.5	0	0	0	0	0	463.667	207.333	884.667	529.667	123	0
Blank 2	93	0	0	0	166.667	292.333	0	255.333	221	0	0	0	100.333	0	37	8.66667	156	0	0	0	0
Blank 3	94	0	22.3333	36.3333	0	1.33333	0	10.3333	0	0	0	7	204	123.333	12.6667	0	0	0	256.333	45.3333	101.333
Blank 4	95	0	0	0	0	48	0	0	0	220.667	4.66667	205.667	261	276	215.667	380.333	0	263	49	0	100.667
Blank 5	96	176	56.6667	14	0	0	0	0	88	25	145	0	0	274	0	341	0	859.333	0	86.3333	0
Blank 6_x000D_	97	0	0	0	0	0	0	0	0	0	0	0	0	0	0	0	0	0	0	0	0
Blank 7_x000D_	98	0	0	0	0	0	170.333	0	0	0	0	0	0	0	0	0	0	0	0	0	0
Blank 8_x000D_	99	187	283.333	0	651.333	583	957.667	830.667	56.6667	0	62	86.6667	0	0	0	0	0	787.667	50	0	16.5
Blank 9_x000D_	100	139	145.333	0	507.667	380.333	183.667	16	0	34	0	233	125.667	0	0	0	219.333	0	192	0	24.3333
Blank 10_x000D_	101	0	166	23.6667	50.6667	0	953.333	198.333	245.333	26.6667	158	285	293	10.3333	40.3333	237.333	411.333	0	0	433.333	58
Blank 11_x000D_	102	127.333	0	0	0	0	1760.33	0	91.3333	0	372	0	0	0.333333	27.3333	0	30.6667	891.333	0	242.333	0
Lg1_1uM	68	80	81	32	0	0	353	961.333	319.333	2065.67	34.3333	547	364.667	449	393	348.333	0	11.6667	301.333	156.333	195
Lg2_1uM	69	16.6667	20.3333	0	0	117.333	686.667	1838.67	2300.67	4532	207	676.333	1411.33	4656	4824.67	3132	1010.33	778	325.333	3502.67	677
Lg2_3uM	70	159.667	182.333	1108.67	0	392.333	16711.3	4061.33	6817	11625.3	1157	2582	2064	11688	7725.33	5291.67	5266	1509.67	1752.67	5088.33	1321
Lg2_10uM	71	180.667	1534.33	6337	1015	1169.33	32837.7	13600	23062.3	9909.33	5805.33	9408	4141.67	22731	16626.7	12478.7	691	163.667	3553.33	4250	2567
Lg3_1uM	72	114	63.6667	90	0	0	3125.33	2321.33	2510	3603	66.3333	529.333	1173.33	3348	3996.67	2173.33	744.667	368.333	388	1683.67	572.667
Lg4_1uM	73	115.5	24.3333	263.333	470	350.333	1730.33	2147	2531.67	4090.67	106.333	679.333	907	3494	3638.67	2074.33	263	152	570.333	921	296.5
Lg5_3uM	74	53	186	3685.67	0	343.667	1263	4313.67	5509.33	12785	633	1899.33	1400	3955.33	4741.33	4406	1512.67	368.667	272	3299.33	1151.33
Lg6_1uM	75	140	134.667	208.5	0	300.333	6089.33	2945.67	4898.33	7917.67	443.333	1977	1930.67	7559	4354.67	5683	1177.33	24.6667	690.333	2327.67	530
Lg7_1uM	76	4	17.3333	304.667	264.667	391.333	7301.67	4847	3225.67	11567	712	4752.33	532.333	6950	575.667	2711.33	342.333	489.333	68.3333	0	348
Lg7_3uM	77	0	318.333	3048	406	553.333	23034.3	17163	19608	35442.3	5248	12805.3	1644	28679	3488	12643.3	4129.67	1062	1381.67	1401.33	2288.67
Lg8_1uM	78	122	30	388	0	559	8144	3242.33	1809.67	8239.67	232.667	2670.33	1541.33	6293.33	4704	3316.67	1720.33	968.667	682	2324.33	660.333
Lg9	79	196.333	37.3333	94	77.6667	325	7491.33	2297.67	3157	9366.67	116.333	2355.67	307.667	6193	1509.33	4924	453.333	586.333	596	1649.67	565.333
Lg10_1uM	80	15	5	46	0	60.3333	0	856.667	773.333	2240.67	0	2054.33	300.333	3409.67	91	4285.67	119.667	0	166	0	72.6667
Lg11_1uM	81	195	0	12	17.6667	265	8262.33	7921.67	8717	17872.3	2207.67	18086.7	2948.33	21141.7	5585.33	22480.7	3053	604.333	1654	2721	1785.33
Lg12_1uM	82	181.667	61.6667	2525.33	128	113.333	8328.67	8965.67	14657.3	27117.7	2728	8934.67	1091.67	18796.3	1072	11675	3504.67	583.667	1213.67	269	1519
Lg12_3uM	83	0	847.333	9234	115.333	1202	10773.3	11807	13830.3	23431	7137	33074.7	9781.67	43114	6494	25100.3	12299.7	1941.33	3476.33	1550.33	2296.33
Lg13	84	267	258.667	1802.33	666	440.667	3968.67	5044	4963.67	18458	1337	4909.67	2490.33	10953.7	3371.67	12260.8	688	0	279.667	1266.33	1007
Lg14	85	31.6667	298.333	2218.33	221.667	316.667	3542.67	11272.7	7330.33	23484.7	2055.67	9073.33	2617	14858	1179.67	13537.3	2870.67	527.333	1078.33	467	860.667
Lg15	86	133.333	266.333	331.333	148.667	824	708	1718	1699.33	10321.7	589.333	2125.33	1393	9330.67	1689.33	4891	1335.67	0	480.333	365.333	411
Lg16	87	65.3333	72.6667	233	0	529.667	619.667	1768	1797	5806.67	90.6667	1377.67	1812.33	6248.67	4361.67	4365	1940.67	2000	744	1716	405.333
Lg17	88	80.3333	0	0	142.667	154.333	0	569	119.667	1322.67	46	364.667	206	1475.33	262.333	523	117.667	962.333	587	19	125
Lg18_HF_1uM	89	202.667	85.6667	41.6667	362	195.667	3127.67	3174.33	3627.33	11539	503.667	5584.67	623	6657.33	95.3333	5062	169	0	273.667	0	270.667
Lg7_HF_3uM	90	254.667	70.6667	111.667	0	167	10586.7	11009.7	13538.3	31981	2737.33	18012.3	2062.67	21074	1374.67	18185	2168.67	0	881.333	123.667	1374
Lg12_HF_3uM	91	92	0	0	0	42	2099.33	1628	2052.67	7658.67	238.333	4071.33	179	5913	26.6667	4515.33	315.333	0	283.333	0	165
Lg2_HF_10uM	67	0	148.333	117.667	41.3333	354	20545.7	3325.33	5697	18640	2150.67	7156.67	925.667	9282.67	3190.67	12140.7	1694.33	347.667	6449.67	1118.67	925
Ng1_1uM	1	0	21	0	0	94.6667	865.667	81.3333	0	0	0	231.667	77.3333	409.333	671.667	0	153.667	192.667	355	0	0
Ng1_3uM	2	0	58.3333	0	264	259.333	466.667	35	92.3333	0	0	243.667	196	0	0	0	0	364.667	573	110.667	0
Ng2_1uM	3	34	42	0	222.667	124.333	0	1300.67	447.333	548.667	0	258.667	145.333	144.333	0	176.333	216.667	108	533.667	30	0
Ng2_3uM	4	0	0	237	0	979.333	0	64.6667	0	0	0	174.333	0	0	0	0	87.3333	0	562	271.333	0
Ng2_10uM	5	0	0	257.667	0	203	0	0	0	0	0	0	0	0	0	10.3333	0	0	4.33333	0	62.3333
Ng3_1uM	6	0	18.6667	0	0	18	0	210	93.6667	176.667	0	0	32.3333	414.667	100.667	471	0	0	179.333	0	0
Ng3_3uM	7	196.5	5.33333	0	0	0	0	1120.67	283.667	129	0	0	0	0	0	177.333	48.3333	0	0	0	0
Ng3_10uM	8	25.3333	0	63.6667	0	149	0	411.667	0	368	18.3333	530.667	249	319.333	474.333	553.333	208.333	474.667	307.333	78.3333	50
Ng3_30uM	9	155.667	0	18	0	0	0	481.667	44	383	57	0	0	71	0	237.667	97.3333	23	0	216	0
Ng4_1uM	65	0	0	155.333	0	0	0	603	136	396	0	354.667	162	185.667	337.333	41.3333	13	0	45	0	0
Ng4_3uM	66	0	92	4.66667	0	0	0	863.333	227	289.333	0	0	75.6667	0	0	35	33.6667	0	0	0	0
Ng5_1uM	10	6	146.833	0	490.667	757	154	1087	343.667	373.667	172	46	275.667	48.3333	5.33333	401.667	0	0	0	60.6667	0
Ng5_3uM	11	0	0	281.667	0	136.667	0	553.333	0	283.333	0	0	0	0	0	326.333	26	0	164	11.6667	0
Ng6_1uM	12	0	0	17.6667	0	18.3333	0	549.333	151.333	389.667	132.333	0	0	0	0	415.333	111	0	0	0	0
Ng7_1uM	13	162.333	0	0	0	0	0	513.167	120	316	3.66667	114.667	133.667	225.333	73	472.333	81	0	51.6667	85.3333	189.333
Ng7_3uM	14	54	0	0	68.6667	33	0	429	0	499.333	161.833	50.3333	18.3333	10.3333	0	5.66667	27	0	245	40.3333	0
Ng8_1uM	16	0	2.33333	91.3333	0	89.6667	0	588	304	591.667	175.333	765	42	0	87	0	0	135.333	163.667	0	0
Ng8_3uM	19	106	3	0	0	19.6667	0	1092	1840.33	253	0	1012.33	220.333	427.667	0	702.667	0	0	220.333	0	118.333
Ng8_10uM	15	64.3333	0	0	89.3333	250.667	0	469.333	2593	194.333	0	131	186.333	23.3333	353	424.667	42.3333	0	144	0	85.3333
Ng9_1uM	17	45.3333	0	0	33	266.667	0	149.667	0	223	0	222.333	0	92	0	160	113.667	0	221.333	122.333	0
Ng9_3uM	18	0	0	50.3333	0	8	0	702.667	206.333	134.333	395	0	65	0	119.667	138.333	4.33333	0	155	0	29
Ng10_1uM	22	191	13.3333	0	0	22.3333	0	507	47.3333	321	60.6667	1220	789.667	696	997.333	515.667	373.667	277.667	1194.33	386.667	236.333
Ng10_3uM	23	209	0	3.33333	0	243.333	0	1130.33	405	140.667	0	665.333	103	1255.67	1986.33	297.333	16.6667	776	0	36.3333	16
Ng11	24	571.667	1975	2797.33	0	3694.33	0	2065	838.667	3262.67	544.667	113.333	0	163.333	0	237	81	164	482.333	0	0
Ng12_1uM	25	247.333	1125	1000.33	0	1568.67	0	1647	679.667	3577.67	425	5905.33	471.333	7841.67	498.667	5858.67	453	26	652.667	229	394.333
Ng12_3uM	26	1766.67	3635.67	3784.33	0	7564	3926.67	868.333	2405	9929	1876	619.667	0	1596	0	1193.67	53.6667	922.667	393	0	74
Ng13_1uM	27	0	300	236.333	0	1924	0	474.333	135.333	2294.33	27.3333	9711	878.333	14075.7	310	10805.7	1918	169	1556.67	0	628.333
Ng14_1uM	28	1599.67	4985	5389	186.667	9840.33	4255.33	1282.67	3049	17950.7	2301	2028	94.3333	2448	220	2610	123.333	0	625.667	196	102.667
Ng15_1uM	29	0	0	0	49.3333	0	1898.33	2502.33	2311.33	8034.67	261.667	1350.33	0	4791	5170.67	770	1388.67	0	305.667	3231	218.667
Ng16_1uM	30	239.667	1475	1263.33	0	6318.67	1460.33	513.667	873	9839.33	706.667	5440.67	237	11281.3	449.333	5436.67	412.667	0	856	195.333	463.333
Ng17_1uM	31	182	0	0	325.667	362	0	627	116.667	438	0	5940.67	59	9845.67	205	6211.33	1334.33	0	1020.67	839.333	705
Ng18_1uM	32	22.3333	0	0	0	98.3333	0	653.333	367.667	3074	0	874	155	977	412	645.333	216.333	123	162	187.333	127
Ng18_3uM	33	50.6667	0	192.5	55.6667	154.333	3713.67	4061.67	4297.33	13563.7	563	11905	941	18668.7	615.333	12368.3	927	0	854.333	145.667	671.333
Ng18_10uM	34	316.667	0	6.33333	0	132.667	8728.67	7701.33	11285	24384.7	1077.33	1976.83	13.3333	3740.67	0	1372.67	14	0	363.667	0	69
Ng19_1uM	35	37.3333	0	0	0	1.33333	727	1324.67	1268.67	4609.67	0	0	149	153.333	165.333	364	219.333	764	314.667	81.3333	108
Ng19_3uM	36	198.333	0	87.6667	0	1755	8187.67	6444	11059.3	23049.7	1781.33	1195.67	96	1948.33	2225.33	1475.33	330.667	0	502	639.333	359.667
Ng19_10uM	37	227.667	0	0	249	1408	1443.33	2752.33	2726	9356	300.333	1263.67	0	2042.67	713	1340.33	36	859.667	0	56.3333	0
Ng20_1uM	38	20	0	0	0	213	0	738.333	249.333	3263.5	0	0	0	167	0	10.6667	29.6667	0	163	114	128.333
Ng20_3uM	39	61.6667	0	16.3333	0	139.333	4664.67	2903.33	3846.33	10168.3	341.667	63	42	0	0	76.3333	0	85	19.6667	0	0
Ng20_10uM	40	212.667	0	799	140.333	1003	11338.3	8793.33	11107.3	27521	1457.33	268.667	174.667	283.667	42.3333	116.333	289	825	583.333	239.333	231.333
Ng21_1uM	41	95.6667	452.333	761.667	0	2526.67	7435.67	5058	8510	23239.3	1776.67	999.333	0	2922.33	2276.33	1101	301.667	804.667	430	3459.67	390.333
Ng21 _3uM	42	100.667	0	0	0	770.333	175	996.667	958	7713.33	129	950.333	48.3333	1338.67	286.667	642.833	266.333	873.333	0	0	0
Ng21_10uM	43	111.333	0	0	265	235	0	678.333	328	991.667	0	2850.67	33	6429	0	3179.33	153.333	0	188.667	0	0
Ng22_1uM	44	152	628.667	874.333	0	3094	2154.67	898.667	1346.33	4316	369.333	1268.33	266.667	2949.67	0	1321.33	3.33333	0	102.333	0	93.6667
Ng23_1uM	45	88.6667	31.6667	0	195.333	358.333	0	193.333	100.667	313.333	0	835.333	25	506.333	0	0	0	920.667	0	0	0
Ng24_1uM	46	148.667	0	13	0	680.333	0	596	583	3648.67	148.667	924	130.333	879.333	322.333	1006.33	0	606.667	322	1073.33	271.667
Ng24_3uM	47	0	563	501.333	282.333	3250	1516.67	1778	2114	9419.67	787.333	1093.67	325	2136.33	232.333	2296.33	216	0	452.333	314.333	375.333
Ng25_1uM	48	0	183.333	250.5	0	1530.67	0	138.667	39.6667	5092	143	730	109.333	1653	952.667	1305.67	165.667	0	414	214	123.333
Ng25_3uM	49	0	276.667	122.667	0	3750	1851.67	63	0	9093.67	0	704.667	0	2215	96	973.667	7.33333	211	286	0	154.667
Ng26_1uM	50	0	17.6667	48.3333	0	1613.67	911	804.333	538.667	6953.67	191.333	7810.67	284.667	12655.7	465	9538	1048.67	776.333	964	0	579
Ng27_1uM	51	541	1821	843.333	0	4140.67	4116	914.333	1114.67	11879	175.667	2824	95.3333	5508.67	80.3333	3282	210	0	498.667	69	254.667
Ng27_3uM	52	277	361.667	215	0	2860.67	405.333	539.667	429.667	5914	300	912	115.333	2256.33	61.6667	714.667	156	0	587	220.667	154.667
Ng28_1uM	53	154	450.667	1286.33	0	6563.33	2952.33	1003.33	1352.67	6664	341	3073.33	135.333	8316	6973	2964	1001.33	1001.33	789.333	5288.67	725
Ng29_1uM	54	0	0	0	0	96.6667	0	564	246.333	420	0	182.333	66	43.3333	118.333	0	0	0	0	0	0
Ng30_1uM	55	0	0	210.667	0	0	167	588.667	256	1939	0	204	105.333	406.667	670.667	297	135	0	419.667	388	0
Ng31_1uM	56	31.3333	0	11.6667	0	144.667	0	334	94	404.333	15.6667	349	40.3333	324.667	366.667	214.833	0	0	40.3333	0	0
Ng31_3uM	57	111.333	107.333	0	0	404	0	1031.67	38.3333	1599.33	43.3333	1107.33	166.333	1207.67	2428.33	924	434.667	0	546	1074.67	263.667
Ng31_10uM	58	26.6667	3	0	215.333	698.333	799.667	331	86	202.667	0	2520.33	190.667	4286.67	223.667	3494	391.667	38	691	172	176.667
Ng31_30uM	59	0	257.667	42.3333	0	1662.67	0	386	0	2758.67	138	2252.33	255.333	3703.67	8702.33	2170.33	2911.67	0	446	2772.33	532
Ng32_1uM	60	0	343	7	0	105.333	4879.67	6940.67	9253.33	19454.3	2032.67	5169.67	185.667	6227.67	42	5130	81.6667	437	23.3333	0	0
Ng33_1uM	61	53.3333	962	0	0	59	794.667	2486.33	2616.67	6298.67	429.333	11960	912.667	20370	408.333	12126.7	652.667	287.667	659.333	0	367.333
Ng34_1uM	62	40.3333	0	0	0	139.333	0	715	363.333	2377.33	0	554.333	0	886	0	414.333	0	0	164.333	0	100
Ng34_3uM	63	141.667	0	9	106.667	621.667	1067	1803	1387	10546	0	189.333	49.6667	0	0	0	0	0	168	0	36
Ng35_1uM	64	21.3333	18	0	257.667	288	0	1275.33	452.667	2335.67	0	927.333	18.3333	19.6667	240.333	450.333	201.667	0	418.667	2146	252
